# Supplementary material for: Mapping TriNetX-Based Real-World Evidence Publications by Clinical Domain and Study Purpose, 2018–2025: A Bibliometric Analysis
Source: Healthcare (Basel). 2026 Jul 16;14(14):2143. doi: 10.3390/healthcare14142143 (PMC13409890; doi:10.3390/healthcare14142143)
Supplement: Supplementary file 1 [file healthcare-14-02143-s001.zip › Supplementary File S1.txt]

# ============================================================
# Supplementary File S1
# Bibliometric Analysis: Country, Region, and Institutional
# Productivity from a Web of Science Export
#
# Description:
#   This script reproduces the country-level and institutional productivity
#   analyses reported in Table 1 and Table 2 of the manuscript. 
#
# Required WoS fields:
#   TI = title
#   AB = abstract
#   SO = source title
#   AU = authors
#   TC = total citations
#   DI = DOI
#   PY = publication year
#   DE = author keywords
#   CR = cited references
#   RP = corresponding/reprint author address
#   C1 = author affiliations
#   UT = WoS accession number
#   AU_CO = author countries, generated by bibliometrix::metaTagExtraction()
#   AU_UN = organization-enhanced institution names, generated by
#           bibliometrix::metaTagExtraction()
#
# Main assumptions:
#   1. Country productivity uses corresponding-author attribution from RP.
#   2. When multiple corresponding-author countries are present, fractional
#      counting is used.
#   3. Taiwan, Hong Kong, and Macau are disambiguated from China using
#      affiliation pattern matching.
#   4. Institutional productivity uses article-level full counting based on
#      WoS organization-enhanced institution labels.
#   5. Duplicate occurrences of the same institution within an article are
#      removed.
#   6. Parent systems, campuses, hospitals, and health systems are not manually
#      consolidated.
#
# Input:  Web of Science plain-text export (.txt)
# Output: Tables/Table_country_productivity.xlsx
#         Tables/Table_institutional_productivity.xlsx
#         Tables/bibliometric_tables_combined.xlsx
#         Tables/Review_AU_CO_disambiguation.xlsx (if any flags)
#         00_run_log.txt
#
# R version: >= 4.2.0
# ============================================================


# ==============================================================
# SECTION 0: Load required packages
# ==============================================================

required_pkgs <- c(
  "bibliometrix",   # bibliometric data import and analysis
  "dplyr",          # data manipulation
  "tidyr",          # data reshaping
  "stringr",        # string utilities
  "tibble",         # tidy data frames
  "openxlsx"        # Excel export (no Java dependency)
)

missing_pkgs <- required_pkgs[
  !vapply(required_pkgs, requireNamespace, logical(1), quietly = TRUE)
]
if (length(missing_pkgs) > 0) install.packages(missing_pkgs)

invisible(lapply(required_pkgs, library, character.only = TRUE))

options(stringsAsFactors = FALSE)


# ==============================================================
# SECTION 1: User settings (edit these paths before running)
# ==============================================================

input_file <- "ENTER_FULL_PATH_TO_WOS_TXT_FILE_HERE"
output_dir <- "ENTER_FULL_PATH_TO_OUTPUT_FOLDER_HERE"
table_dir           <- file.path(output_dir, "Tables")
citation_window_end <- 2025
top_n_countries     <- 10
top_n_institutions  <- 10
min_articles_impact <- 3        # institutions with < 3 articles
                                # excluded from impact analysis

dir.create(output_dir, recursive = TRUE, showWarnings = FALSE)
dir.create(table_dir,  recursive = TRUE, showWarnings = FALSE)


# ==============================================================
# SECTION 2: Utility functions
# ==============================================================

# --- 2a: Logging ---------------------------------------------

log_file <- file.path(output_dir, "00_run_log.txt")

write_log <- function(...) {
  msg <- paste0(format(Sys.time(), "%Y-%m-%d %H:%M:%S"), " | ",
                paste(..., collapse = ""))
  cat(msg, "\n")
  cat(msg, "\n", file = log_file, append = TRUE)
}

# --- 2b: String helpers --------------------------------------

trim_ws <- function(x) stringr::str_squish(as.character(x))

sanitize_sheet_name <- function(x) {
  x <- gsub("[\\[\\]\\*\\?/\\\\:]", "_", x)
  x <- substr(x, 1, 31)
  ifelse(is.na(x) | trimws(x) == "", "Sheet", x)
}

# --- 2c: Excel writing helper --------------------------------

write_df_sheet <- function(wb, sheet_name, x) {
  if (is.null(x)) return(invisible(NULL))
  if (is.matrix(x)) x <- as.data.frame(x)
  if (!is.data.frame(x)) return(invisible(NULL))

  cn <- names(x)
  if (is.null(cn)) cn <- paste0("V", seq_len(ncol(x)))
  cn <- as.character(cn)
  bad <- is.na(cn) | trimws(cn) == ""
  cn[bad] <- paste0("V", which(bad))
  cn <- make.unique(cn, sep = "_dup")
  names(x) <- cn

  nm <- sanitize_sheet_name(sheet_name)
  existing_sheets <- openxlsx::sheets(wb)
  if (nm %in% existing_sheets) {
    nm <- sanitize_sheet_name(paste0(substr(nm, 1, 24), "_",
                                      sample(1000:9999, 1)))
  }

  write_log("Writing sheet: ", nm, " | nrow=", nrow(x), " ncol=", ncol(x))
  openxlsx::addWorksheet(wb, nm)
  openxlsx::writeData(wb, nm, x)
}

# --- 2d: Institution name normalization ----------------------
#
# Order of operations:
#   1. Uppercase
#   2. Replace non-alphanumeric (except space) with space
#   3. Collapse internal whitespace
# Spaces are preserved as word boundaries so that
# "Univ. of Toronto" and "Univ of Toronto" both normalize to
# "UNIV OF TORONTO".

normalize_institution <- function(x) {
  if (is.na(x) || !nzchar(x)) return(NA_character_)
  x <- toupper(x)
  x <- gsub("[^A-Z0-9 ]+", " ", x)
  x <- gsub("\\s+", " ", x)
  trimws(x)
}


# ==============================================================
# SECTION 3: Disambiguation patterns (Taiwan, Hong Kong, Macau)
# ==============================================================

taiwan_patterns <- c(
  "Taipei", "New Taipei", "Taichung", "Tainan", "Kaohsiung",
  "Hsinchu", "Chiayi", "Keelung", "Taoyuan", "Changhua",
  "Yilan", "Hualien", "Pingtung", "Miaoli", "Yunlin",
  "Nantou", "Taitung", "Penghu", "Kinmen", "Matsu",
  "Lienchiang",
  "Taiwan", "Taiwan ROC",
  "Natl Taiwan Univ", "National Taiwan Univ",
  "Natl Cheng Kung Univ", "National Cheng Kung Univ",
  "Natl Tsing Hua Univ", "National Tsing Hua Univ",
  "Natl Chiao Tung Univ", "National Chiao Tung Univ",
  "Natl Yang Ming Univ", "National Yang Ming Univ",
  "Natl Yang Ming Chiao Tung Univ",
  "Natl Sun Yat Sen Univ", "National Sun Yat-Sen Univ",
  "Natl Central Univ", "National Central Univ",
  "Natl Chung Hsing Univ", "National Chung Hsing Univ",
  "Natl Taipei Univ", "National Taipei Univ",
  "Natl Taiwan Normal Univ",
  "Natl Taiwan Univ Sci & Tech",
  "Natl Taiwan Univ Hosp",
  "Acad Sinica", "Academia Sinica",
  "Chang Gung Univ", "Chang Gung Mem Hosp",
  "Taipei Med Univ", "Taipei Vet Gen Hosp",
  "Kaohsiung Med Univ", "Kaohsiung Vet Gen Hosp",
  "China Med Univ Taiwan", "China Med Univ Hosp",
  "Tzu Chi Univ", "Tzu Chi Hosp",
  "Fu Jen Catholic Univ", "Soochow Univ Taipei",
  "Tunghai Univ", "Feng Chia Univ",
  "Asia Univ Taiwan", "Yuan Ze Univ", "I Shou Univ"
)

hong_kong_patterns <- c(
  "Hong Kong", "HongKong", "HK SAR", "HKSAR",
  "Kowloon", "Sha Tin", "Shatin", "Tsim Sha Tsui",
  "Pok Fu Lam", "Pokfulam", "Hong Kong Island",
  "Univ Hong Kong", "Univ of Hong Kong",
  "Chinese Univ Hong Kong", "CUHK",
  "Hong Kong Univ Sci & Technol", "HKUST",
  "Hong Kong Polytech Univ", "PolyU",
  "City Univ Hong Kong", "CityU Hong Kong",
  "Hong Kong Baptist Univ", "Hong Kong Bapt Univ",
  "Lingnan Univ Hong Kong",
  "Educ Univ Hong Kong",
  "Hong Kong Shue Yan Univ",
  "Prince Wales Hosp", "Queen Mary Hosp Hong Kong",
  "Queen Elizabeth Hosp Hong Kong"
)

macau_patterns <- c(
  "Macau", "Macao", "Taipa", "Coloane",
  "Univ Macau", "Univ of Macau", "Univ Macao",
  "Macao Polytech Univ", "Macau Polytech",
  "Univ Sci & Technol Macau",
  "Macao Univ Sci & Technol",
  "Kiang Wu Hosp"
)

mainland_china_patterns <- c(
  "Beijing", "Shanghai", "Guangzhou", "Shenzhen", "Tianjin",
  "Chongqing", "Wuhan", "Chengdu", "Hangzhou", "Nanjing",
  "Xi'an", "Xian", "Suzhou", "Hefei", "Jinan", "Qingdao",
  "Dalian", "Shenyang", "Harbin", "Changchun", "Changsha",
  "Zhengzhou", "Kunming", "Lanzhou", "Urumqi", "Lhasa",
  "Fuzhou", "Xiamen", "Nanchang", "Nanning", "Guiyang",
  "Hohhot", "Yinchuan", "Xining", "Haikou", "Sanya",
  "Wenzhou", "Ningbo", "Wuxi", "Foshan", "Dongguan",
  "Zhuhai", "Yantai", "Weifang", "Linyi", "Tangshan",
  "Tsinghua", "Peking Univ", "Fudan", "Zhejiang Univ",
  "Wuhan Univ", "Chinese Acad Sci", "CAS",
  "Shanghai Jiao Tong", "Sun Yat Sen Univ Guangzhou",
  "Sichuan Univ", "Xi'an Jiaotong", "Xian Jiaotong",
  "Renmin Univ", "Beijing Normal", "Nankai Univ",
  "Jilin Univ", "Shandong Univ", "Cent S Univ",
  "Central S Univ", "Huazhong Univ Sci & Technol",
  "Univ Sci & Technol China", "USTC",
  "Capital Med Univ", "Peking Union Med Coll",
  "PLA Gen Hosp", "Mil Med Univ",
  "Shanghai Univ", "Tongji Univ", "East China Normal",
  "South China Univ Technol", "Beihang", "Tianjin Univ"
)

escape_regex <- function(x) {
  gsub("([.^$*+?()\\[\\]{}|\\\\])", "\\\\\\1", x, perl = TRUE)
}

build_pattern_regex <- function(patterns, escape = TRUE) {
  if (escape) patterns <- vapply(patterns, escape_regex, character(1))
  paste0("(", paste(patterns, collapse = "|"), ")")
}

tw_regex <- build_pattern_regex(taiwan_patterns,         escape = TRUE)
hk_regex <- build_pattern_regex(hong_kong_patterns,      escape = TRUE)
mo_regex <- build_pattern_regex(macau_patterns,          escape = TRUE)
cn_regex <- build_pattern_regex(mainland_china_patterns, escape = TRUE)

matches_taiwan   <- function(seg) !is.na(seg) && nzchar(seg) && grepl(tw_regex, seg, ignore.case = TRUE, perl = TRUE)
matches_hongkong <- function(seg) !is.na(seg) && nzchar(seg) && grepl(hk_regex, seg, ignore.case = TRUE, perl = TRUE)
matches_macau    <- function(seg) !is.na(seg) && nzchar(seg) && grepl(mo_regex, seg, ignore.case = TRUE, perl = TRUE)
matches_mainland <- function(seg) !is.na(seg) && nzchar(seg) && grepl(cn_regex, seg, ignore.case = TRUE, perl = TRUE)

disambiguate_segment <- function(seg, raw_country) {
  if (is.na(seg) || !nzchar(seg)) return(raw_country)
  rc_upper <- toupper(raw_country)
  is_china_coded <- grepl("CHINA", rc_upper)

  if (is_china_coded || is.na(raw_country) || !nzchar(raw_country)) {
    if (matches_taiwan(seg))   return("TAIWAN")
    if (matches_hongkong(seg)) return("HONG KONG")
    if (matches_macau(seg))    return("MACAU")
  }
  return(raw_country)
}


# ==============================================================
# SECTION 4: RP field parsing (corresponding-author country)
#
# The original WoS RP field contains one or more entries
# separated by semicolons, each ending in a country name. Naive
# parsing (splitting the last comma-field on whitespace and
# taking the final token) truncates multi-word country names to
# their last word (e.g., "Czech Republic" to "REPUBLIC"). The
# code below takes the FULL last comma-delimited field as the
# raw country string and applies decision rules to handle WoS
# postal-token quirks.
# ==============================================================

parse_rp_entry_country <- function(rp_entry) {
  if (is.na(rp_entry) || !nzchar(trimws(rp_entry))) return(NA_character_)

  x <- trimws(rp_entry)

  # Remove the "(corresponding author)" or "(reprint author)" tag
  x <- gsub("\\((corresponding|reprint)\\s+author\\)", "", x,
             ignore.case = TRUE)
  x <- trimws(gsub("[.;]+$", "", x))   # strip trailing punctuation

  # Split on commas and examine the last field.
  parts <- strsplit(x, ",")[[1]]
  parts <- trimws(parts[nzchar(trimws(parts))])
  if (length(parts) == 0) return(NA_character_)

  last_field <- toupper(trimws(tail(parts, 1)))
  if (!nzchar(last_field)) return(NA_character_)

  # WoS addresses frequently bundle a state/province abbreviation
  # and/or ZIP code with the country name in the final comma-field.
  # Decision rules applied to last_field:
  #   1. Contains a digit: ZIP code present; country = last whitespace token
  #   2. Starts with a 2-letter code + space: state/province prefix;
  #      country = last whitespace token (e.g. "MA USA", "BC CANADA")
  #   3. Otherwise: clean country name; use full field as is
  last_token <- toupper(trimws(tail(strsplit(last_field, "\\s+")[[1]], 1)))

  country_raw <- if (grepl("[0-9]", last_field)) {
    last_token
  } else if (grepl("^[A-Z]{2}\\s+", last_field)) {
    last_token
  } else {
    last_field
  }

  if (!nzchar(country_raw)) return(NA_character_)

  # Normalize common country name variants to consistent labels.
  country_raw <- dplyr::case_when(
    country_raw %in% c("USA", "U.S.A.", "UNITEDSTATES",
                        "UNITEDSTATESOFAMERICA", "US",
                        "UNITED STATES", "UNITED STATES OF AMERICA")
                                                          ~ "USA",
    country_raw %in% c("ENGLAND", "SCOTLAND", "WALES",
                        "NORTHERNIRELAND", "NORTHERN IRELAND",
                        "UK", "U.K.", "GREAT BRITAIN",
                        "UNITED KINGDOM")                 ~ "UNITED KINGDOM",
    country_raw %in% c("P.R.CHINA", "PEOPLESRCHINA",
                        "CHINAMAINLAND", "CHINA", "PRC",
                        "PEOPLES R CHINA", "PEOPLE'S REPUBLIC OF CHINA",
                        "PEOPLES REPUBLIC OF CHINA")      ~ "CHINA",
    country_raw %in% c("REPUBLICOFKOREA", "KOREA", "SOUTHKOREA",
                        "SOUTH KOREA", "REPUBLIC OF KOREA",
                        "KOREA SOUTH")                    ~ "SOUTH KOREA",
    country_raw %in% c("CZECH REPUBLIC", "CZECHIA",
                        "CZECH REP")                      ~ "CZECH REPUBLIC",
    country_raw %in% c("SAUDI ARABIA", "SAUDI ARAB",
                        "KINGDOM OF SAUDI ARABIA")        ~ "SAUDI ARABIA",
    country_raw %in% c("NEW ZEALAND", "NEW ZEAL")        ~ "NEW ZEALAND",
    country_raw %in% c("UNITED ARAB EMIRATES", "UAE",
                        "U.A.E.")                         ~ "UNITED ARAB EMIRATES",
    country_raw %in% c("SOUTH AFRICA", "S AFRICA",
                        "REP SOUTH AFRICA")               ~ "SOUTH AFRICA",
    country_raw %in% c("NORTH MACEDONIA", "MACEDONIA",
                        "N MACEDONIA")                    ~ "NORTH MACEDONIA",
    country_raw %in% c("COSTA RICA")                     ~ "COSTA RICA",
    country_raw %in% c("PAPUA NEW GUINEA", "PNG")        ~ "PAPUA NEW GUINEA",
    country_raw %in% c("SRI LANKA")                      ~ "SRI LANKA",
    country_raw %in% c("HONG KONG", "HONG KONG SAR",
                        "HONG KONG S.A.R.", "HK SAR")    ~ "HONG KONG",
    country_raw %in% c("TRINIDAD AND TOBAGO",
                        "TRINIDAD & TOBAGO")              ~ "TRINIDAD AND TOBAGO",
    country_raw %in% c("BOSNIA AND HERZEGOVINA",
                        "BOSNIA & HERZEGOVINA",
                        "BOSNIA HERZEGOVINA")             ~ "BOSNIA AND HERZEGOVINA",
    country_raw %in% c("DOMINICAN REPUBLIC",
                        "DOMINICAN REP")                  ~ "DOMINICAN REPUBLIC",
    country_raw %in% c("CENTRAL AFRICAN REPUBLIC",
                        "CENT AFR REPUBLIC",
                        "CENTRAL AFRICAN REP")            ~ "CENTRAL AFRICAN REPUBLIC",
    country_raw %in% c("DEMOCRATIC REPUBLIC OF THE CONGO",
                        "DEM REP CONGO", "DR CONGO",
                        "CONGO DEM REP")                  ~ "DR CONGO",
    country_raw %in% c("REPUBLIC OF IRELAND", "IRELAND") ~ "IRELAND",
    TRUE                                                  ~ country_raw
  )

  # Apply Taiwan / HK / Macau disambiguation using full entry text
  disambiguated <- disambiguate_segment(rp_entry, country_raw)
  return(disambiguated)
}

parse_rp_corresponding_countries <- function(rp_string) {
  if (is.na(rp_string) || !nzchar(trimws(rp_string))) return(character(0))
  entries <- strsplit(rp_string, ";")[[1]]
  entries <- trimws(entries[nzchar(trimws(entries))])
  if (length(entries) == 0) return(character(0))
  countries <- vapply(entries, parse_rp_entry_country, character(1))
  countries[!is.na(countries) & nzchar(countries)]
}


# ==============================================================
# SECTION 4b: Institutional counting policy
#
# Institutional productivity is assessed using article-level full
# counting based on WoS organization-enhanced affiliation labels.
# For each article, duplicate occurrences of the same institution
# are removed, so that an institution receives one credit per
# article regardless of the number of affiliated authors.
#
# No fractional allocation is applied in the institutional analysis,
# and no manual consolidation of parent systems, campuses, hospitals,
# or health systems is performed. Therefore, institutional counts
# represent article appearances rather than shares of total article
# output, and totals across institutions are not expected to sum to
# the number of articles in the corpus.
# ==============================================================

# ==============================================================
# SECTION 5: Main analysis pipeline
#
# All compute and export steps live inside one tryCatch so any
# failure is logged with a traceback. Outputs are written in
# Section 9 (Export) after both analyses are complete.
# ==============================================================

review_rows         <- list()
n_records_corrected <- 0L

tryCatch({

  write_log("Pipeline started.")
  write_log("Input file: ", input_file)
  write_log("Output dir: ", output_dir)

  if (!file.exists(input_file)) stop("Input file not found: ", input_file)

  # ------------------------------------------------------------
  # 5a: Import Web of Science file
  # ------------------------------------------------------------
  M <- bibliometrix::convert2df(
    file     = input_file,
    dbsource = "wos",
    format   = "plaintext"
  )

  write_log("Rows in M: ", nrow(M), " | Columns: ", ncol(M))

  # ------------------------------------------------------------
  # 5b: Extract per-author metadata fields
  # ------------------------------------------------------------
  M <- tryCatch(
    bibliometrix::metaTagExtraction(M, Field = "AU_CO", sep = ";"),
    error = function(e) { write_log("AU_CO extraction skipped: ", e$message); M }
  )
  M <- tryCatch(
    bibliometrix::metaTagExtraction(M, Field = "AU_UN", sep = ";"),
    error = function(e) { write_log("AU_UN extraction skipped: ", e$message); M }
  )

  required_cols <- c("TI", "AB", "SO", "AU", "TC", "DI", "PY",
                     "DE", "CR", "RP", "C1", "UT", "AU_CO", "AU_UN")
  for (col in required_cols) {
    if (!col %in% names(M)) M[[col]] <- NA_character_
  }

  # ------------------------------------------------------------
  # 5c: Derive numeric fields and per-paper time-normalized
  #     citation rate (computed once and reused downstream)
  # ------------------------------------------------------------
  M$TC_num <- suppressWarnings(as.numeric(M$TC))
  M$TC_num[is.na(M$TC_num)] <- 0
  M$PY_int <- suppressWarnings(as.integer(M$PY))

  M$MeanTCperYear_article <- M$TC_num /
                              (citation_window_end - M$PY_int + 1)
  M$MeanTCperYear_article[is.na(M$PY_int) |
                          M$PY_int > citation_window_end] <- NA_real_

  # ------------------------------------------------------------
  # 5d: Disambiguate AU_CO (all-author country list)
  # ------------------------------------------------------------
  write_log("Disambiguating AU_CO (per-author country list).")

  correct_country_string <- function(au_co, c1, ut, ti) {
    if (is.na(au_co) || is.na(c1)) return(au_co)
    countries <- trimws(strsplit(au_co, ";")[[1]])
    segments  <- trimws(strsplit(c1,    ";")[[1]])

    if (length(countries) != length(segments)) {
      if (any(grepl("CHINA", toupper(countries)))) {
        any_special <- any(sapply(segments, function(s)
          matches_taiwan(s) || matches_hongkong(s) || matches_macau(s)))
        if (any_special) {
          review_rows[[length(review_rows) + 1]] <<- data.frame(
            UT = ut, TI = ti, C1 = c1,
            assigned_country = au_co,
            reason = "C1/AU_CO length mismatch: manual review needed",
            stringsAsFactors = FALSE
          )
        }
      }
      return(au_co)
    }

    changed <- FALSE
    for (i in seq_along(countries)) {
      new_label <- disambiguate_segment(segments[i], countries[i])
      if (new_label != countries[i]) {
        countries[i] <- new_label
        changed <- TRUE
      } else if (grepl("CHINA", toupper(countries[i])) &&
                 !matches_mainland(segments[i])) {
        review_rows[[length(review_rows) + 1]] <<- data.frame(
          UT = ut, TI = ti, C1 = segments[i],
          assigned_country = countries[i],
          reason = "China-coded; no Taiwan/HK/Macau or mainland markers",
          stringsAsFactors = FALSE
        )
      }
    }

    if (changed) n_records_corrected <<- n_records_corrected + 1L
    paste(countries, collapse = ";")
  }

  M$AU_CO <- mapply(correct_country_string, M$AU_CO, M$C1, M$UT, M$TI,
                    USE.NAMES = FALSE)

  write_log("AU_CO disambiguation: ", n_records_corrected,
            " records corrected.")


  # ============================================================
  # SECTION 6: Country productivity (compute only)
  # ============================================================

  write_log("Building corresponding-author country productivity table.")

  rp_long <- list()

  for (i in seq_len(nrow(M))) {
    countries <- parse_rp_corresponding_countries(M$RP[i])
    n <- length(countries)
    if (n == 0) next
    rp_long[[length(rp_long) + 1]] <- data.frame(
      paper_idx             = i,
      country               = countries,
      weight                = 1 / n,
      n_corr_authors        = n,
      TC_num                = M$TC_num[i],
      PY_int                = M$PY_int[i],
      MeanTCperYear_article = M$MeanTCperYear_article[i],
      stringsAsFactors      = FALSE
    )
  }

  if (length(rp_long) == 0) {
    stop("No corresponding-author country data could be parsed from RP field.")
  }

  rp_df <- do.call(rbind, rp_long)

  total_papers_with_rp <- length(unique(rp_df$paper_idx))
  total_fractional     <- sum(rp_df$weight)

  write_log("Papers with parseable RP: ", total_papers_with_rp,
            " | Total fractional weight: ", round(total_fractional, 2))

  paper_is_mcp <- rp_df %>%
    dplyr::group_by(paper_idx) %>%
    dplyr::summarise(
      n_unique_countries = dplyr::n_distinct(country),
      .groups = "drop"
    ) %>%
    dplyr::mutate(is_mcp = n_unique_countries > 1)

  rp_df <- rp_df %>%
    dplyr::left_join(paper_is_mcp, by = "paper_idx")

  country_stats <- rp_df %>%
    dplyr::group_by(country) %>%
    dplyr::summarise(
      Frac_Articles   = sum(weight),
      Frac_Citations  = sum(weight * TC_num, na.rm = TRUE),
      Frac_MeanAnnCit = sum(weight * MeanTCperYear_article, na.rm = TRUE) /
                         sum(weight * !is.na(MeanTCperYear_article)),
      Frac_MCP        = sum(weight * is_mcp, na.rm = TRUE),
      .groups         = "drop"
    ) %>%
    dplyr::arrange(dplyr::desc(Frac_Articles))

  top_country_stats <- country_stats %>%
    dplyr::slice_head(n = top_n_countries) %>%
    dplyr::mutate(
      Pct_Articles         = round(100 * Frac_Articles / total_fractional, 1),
      Pct_MCP              = round(100 * Frac_MCP / Frac_Articles, 1),
      Frac_Articles_disp   = round(Frac_Articles,   1),
      Frac_Citations_disp  = round(Frac_Citations,  1),
      Frac_MeanAnnCit_disp = round(Frac_MeanAnnCit, 2),
      Frac_MCP_disp        = round(Frac_MCP,        1)
    )

  country_productivity_table <- top_country_stats %>%
    dplyr::mutate(
      Rank                                = seq_len(dplyr::n()),
      `Corresponding author's country`    = country,
      `Total articles (%)`                = paste0(Frac_Articles_disp,
                                                    " (", Pct_Articles, "%)"),
      `Mean annual citations per article` = Frac_MeanAnnCit_disp,
      `Total citations`                   = Frac_Citations_disp,
      `MCP (%)`                           = paste0(Frac_MCP_disp,
                                                    " (", Pct_MCP, "%)")
    ) %>%
    dplyr::select(
      Rank,
      `Corresponding author's country`,
      `Total articles (%)`,
      `Mean annual citations per article`,
      `Total citations`,
      `MCP (%)`
    )

  country_stats_full <- country_stats %>%
    dplyr::mutate(
      Frac_Articles   = round(Frac_Articles,   2),
      Frac_Citations  = round(Frac_Citations,  2),
      Frac_MeanAnnCit = round(Frac_MeanAnnCit, 2),
      Frac_MCP        = round(Frac_MCP,        2)
    )

  overall_mcp_papers <- sum(paper_is_mcp$is_mcp, na.rm = TRUE)
  overall_mcp_pct    <- round(100 * overall_mcp_papers / total_papers_with_rp, 2)


  # ============================================================
  # SECTION 7: Institutional productivity (compute only)
  #
  # Article-level full counting with within-article deduplication:
  #   (1) Each distinct WoS organization-enhanced institution in an
  #       article receives one full credit for that article.
  #   (2) Multiple authors from the same institution within the same
  #       article do not increase that institution's credit.
  #   (3) No fractional allocation is used, so totals across
  #       institutions can exceed the total number of articles.
  #   (4) No manual consolidation of parent systems, campuses,
  #       hospitals, or health systems is performed.
  # ============================================================

  write_log("Building institutional productivity table using article-level full counting.")

  if (all(is.na(M$AU_UN))) {
    M <- bibliometrix::metaTagExtraction(M, Field = "AU_UN", sep = ";")
  }

  inst_long           <- list()
  n_papers_with_inst  <- 0L
  total_articles      <- nrow(M)

  for (i in seq_len(nrow(M))) {
    au_un_i <- M$AU_UN[i]
    if (is.na(au_un_i) || !nzchar(trimws(au_un_i))) next

    insts_raw <- trimws(strsplit(au_un_i, ";")[[1]])
    insts_raw <- insts_raw[nzchar(insts_raw)]
    if (length(insts_raw) == 0) next

    # Use normalized labels as stable grouping keys while preserving
    # WoS organization-enhanced labels conceptually. Duplicate
    # occurrences of the same institution within an article are removed.
    insts_norm <- vapply(insts_raw, normalize_institution, character(1))
    insts_norm <- insts_norm[!is.na(insts_norm) & nzchar(insts_norm)]
    if (length(insts_norm) == 0) next

    insts_unique <- unique(insts_norm)

    inst_long[[length(inst_long) + 1]] <- data.frame(
      paper_idx             = i,
      institution           = insts_unique,
      article_credit        = 1,
      n_distinct_inst       = length(insts_unique),
      TC_num                = M$TC_num[i],
      PY_int                = M$PY_int[i],
      MeanTCperYear_article = M$MeanTCperYear_article[i],
      stringsAsFactors      = FALSE
    )
    n_papers_with_inst <- n_papers_with_inst + 1L
  }

  if (length(inst_long) == 0) {
    stop("No institutional data could be parsed from AU_UN field.")
  }

  inst_df <- do.call(rbind, inst_long)

  total_institution_article_appearances <- sum(inst_df$article_credit)
  write_log("Papers with parseable AU_UN: ", n_papers_with_inst,
            " | Total institutional article appearances: ",
            total_institution_article_appearances)

  inst_stats <- inst_df %>%
    dplyr::group_by(institution) %>%
    dplyr::summarise(
      Article_Count     = sum(article_credit),
      Pct_Articles      = 100 * Article_Count / total_articles,
      Total_Citations   = sum(TC_num, na.rm = TRUE),
      Cit_per_Article   = Total_Citations / Article_Count,
      MeanAnnCit        = mean(MeanTCperYear_article, na.rm = TRUE),
      .groups = "drop"
    ) %>%
    dplyr::arrange(dplyr::desc(Article_Count), institution)

  n_inst_total    <- nrow(inst_stats)
  n_inst_excluded <- sum(inst_stats$Article_Count < min_articles_impact)

  inst_stats_eligible <- inst_stats %>%
    dplyr::filter(Article_Count >= min_articles_impact)

  write_log("Institutions total: ", n_inst_total,
            " | Excluded (Article_Count < ", min_articles_impact, "): ",
            n_inst_excluded,
            " | Eligible for impact analysis: ", nrow(inst_stats_eligible))

  top_inst_stats <- inst_stats_eligible %>%
    dplyr::slice_head(n = top_n_institutions) %>%
    dplyr::mutate(
      Article_Count_disp   = round(Article_Count, 0),
      Pct_Articles_disp    = round(Pct_Articles, 1),
      Total_Citations_disp = round(Total_Citations, 0),
      Cit_per_Article_disp = round(Cit_per_Article, 2),
      MeanAnnCit_disp      = round(MeanAnnCit, 2)
    )

  institutional_table <- top_inst_stats %>%
    dplyr::mutate(
      Rank                            = seq_len(dplyr::n()),
      Institution                     = institution,
      `Article count (%)`             = paste0(Article_Count_disp,
                                                " (", Pct_Articles_disp, "%)"),
      `Total citations`               = Total_Citations_disp,
      `Citations per article`         = Cit_per_Article_disp,
      `Time-normalized mean citations` = MeanAnnCit_disp
    ) %>%
    dplyr::select(
      Rank,
      Institution,
      `Article count (%)`,
      `Total citations`,
      `Citations per article`,
      `Time-normalized mean citations`
    )

  inst_stats_full <- inst_stats %>%
    dplyr::mutate(
      Article_Count   = round(Article_Count, 0),
      Pct_Articles    = round(Pct_Articles, 2),
      Total_Citations = round(Total_Citations, 0),
      Cit_per_Article = round(Cit_per_Article, 2),
      MeanAnnCit      = round(MeanAnnCit, 2)
    )

  # ============================================================
  # SECTION 8: Console summary
  # ============================================================

  cat("\n========================================================\n")
  cat("  CORRESPONDING-AUTHOR COUNTRY PRODUCTIVITY\n")
  cat("========================================================\n")
  cat("Papers with parseable RP:        ", total_papers_with_rp, "\n")
  cat("Total fractional articles:       ", round(total_fractional, 2), "\n")
  cat("Papers flagged as MCP:           ", overall_mcp_papers, "\n")
  cat("Corpus-level MCP (%):            ", sprintf("%.2f%%", overall_mcp_pct), "\n")
  cat("--------------------------------------------------------\n")
  print(country_productivity_table, row.names = FALSE)
  cat("\n========================================================\n")
  cat("  INSTITUTIONAL PRODUCTIVITY (top ", top_n_institutions, ")\n", sep = "")
  cat("========================================================\n")
  cat("Papers with parseable AU_UN:     ", n_papers_with_inst, "\n")
  cat("Institution-article appearances: ", total_institution_article_appearances, "\n")
  cat("Institutions excluded (< ",
      min_articles_impact, " articles): ", n_inst_excluded, "\n", sep = "")
  cat("Institutions eligible for impact:", nrow(inst_stats_eligible), "\n")
  cat("--------------------------------------------------------\n")
  print(institutional_table, row.names = FALSE)
  cat("\n")


  # ============================================================
  # SECTION 9: Export all outputs
  # ============================================================

  write_log("Writing manuscript tables and combined workbook.")

  # 9a: Standalone manuscript tables
  openxlsx::write.xlsx(
    country_productivity_table,
    file      = file.path(table_dir, "Table_country_productivity.xlsx"),
    overwrite = TRUE
  )

  openxlsx::write.xlsx(
    institutional_table,
    file      = file.path(table_dir, "Table_institutional_productivity.xlsx"),
    overwrite = TRUE
  )

  # 9b: Combined workbook with all supporting sheets
  wb <- openxlsx::createWorkbook()

  write_df_sheet(wb, "Country_top_N",          country_productivity_table)
  write_df_sheet(wb, "Country_stats_full",     country_stats_full)
  write_df_sheet(wb, "Country_RP_long",        rp_df)
  write_df_sheet(wb, "Institution_top_N",      institutional_table)
  write_df_sheet(wb, "Institution_stats_full", inst_stats_full)
  write_df_sheet(wb, "Institution_long",       inst_df)


  openxlsx::saveWorkbook(
    wb,
    file.path(table_dir, "bibliometric_tables_combined.xlsx"),
    overwrite = TRUE
  )

  # 9c: Disambiguation review file (only if flagged rows exist)
  if (length(review_rows) > 0) {
    review_df <- do.call(rbind, review_rows)
    openxlsx::write.xlsx(
      review_df,
      file      = file.path(table_dir, "Review_AU_CO_disambiguation.xlsx"),
      overwrite = TRUE
    )
    write_log("Flagged ", nrow(review_df),
              " AU_CO entries for manual review.")
  }

  write_log("Saved Table_country_productivity.xlsx")
  write_log("Saved Table_institutional_productivity.xlsx")
  write_log("Saved bibliometric_tables_combined.xlsx")
  write_log("Pipeline completed successfully.")

write_log("R session information:")
cat(capture.output(sessionInfo()), sep = "\n", file = log_file, append = TRUE)
cat("\n", file = log_file, append = TRUE)


  cat("Outputs written to:", table_dir, "\n")

}, error = function(e) {
  err_msg <- paste0(
    "Pipeline failed at: ", Sys.time(), "\n\n",
    "Error message:\n",    e$message,   "\n\n",
    "Traceback:\n",
    paste(capture.output(traceback()), collapse = "\n")
  )
  error_file <- file.path(output_dir, "00_error.txt")
  writeLines(err_msg, con = base::file(error_file, open = "w",
                                        encoding = "UTF-8"))
  message(err_msg)
})


# Manuscript mapping:
#   - Table_country_productivity.xlsx corresponds to the manuscript country
#     productivity table.
#   - Table_institutional_productivity.xlsx corresponds to the manuscript
#     institutional productivity table.
#   - bibliometric_tables_combined.xlsx contains the top-N tables and the
#     long-format intermediate data used to generate them.
#   - Review_AU_CO_disambiguation.xlsx contains records requiring manual
#     inspection when AU_CO and C1 parsing are ambiguous.
