# Supplementary material for: Mapping TriNetX-Based Real-World Evidence Publications by Clinical Domain and Study Purpose, 2018–2025: A Bibliometric Analysis
Source: Healthcare (Basel). 2026 Jul 16;14(14):2143. doi: 10.3390/healthcare14142143 (PMC13409890; doi:10.3390/healthcare14142143)
Supplement: Supplementary file 1 [file healthcare-14-02143-s001.zip › Supplementary File S2.txt]

label	replace by
covid 19	covid-19
covid-19 infection	covid-19
covid-19 pandemic	covid-19
sars-cov-2	covid-19
sars-cov-2 infection	covid-19
coronavirus	covid-19
coronavirus disease 2019	covid-19
severe acute respiratory syndrome coronavirus 2	covid-19
post-covid-19 condition	long covid
long-covid	long covid
pasc	long covid
post-acute covid-19 syndrome	long covid
postacute sequelae of covid-19	long covid
atrial-fibrillation	atrial fibrillation
atrial fi brillation	atrial fibrillation
af	atrial fibrillation
heart-failure	heart failure
heart failure with preserved ejection fraction	HFpEF
heart failure with reduced ejection fraction	HFrEF
diastolic heart failure	heart failure
systolic heart failure	heart failure
myocardial-infarction	myocardial infarction
acute myocardial infarction	myocardial infarction
cardiovascular-disease	cardiovascular disease
cardiovascular diseases	cardiovascular disease
cardiovascular	cardiovascular disease
cardiovascular event	cardiovascular events
major adverse cardiovascular event	cardiovascular events
major adverse cardiovascular events	cardiovascular events
major adverse cardiac events	cardiovascular events
mace	cardiovascular events
ischemic-stroke	ischemic stroke
acute ischemic-stroke	ischemic stroke
ischaemic stroke	ischemic stroke
cerebrovascular diseases	cerebrovascular disease
pulmonary-embolism	pulmonary embolism
peripheral arterial disease	peripheral artery disease
transcatheter aortic valve implantation	TAVR
transcatheter aortic valve replacement	TAVR
tavi	TAVR
cardiac-surgery	cardiac surgery
all-cause mortality	mortality
death	mortality
all-cause death	mortality
hospitalizations	hospitalization
hospitalized-patients	hospitalization
chronic kidney-disease	CKD
chronic kidney disease	CKD
acute kidney injury	AKI
type 2 diabetes mellitus	type 2 diabetes
type-2	type 2 diabetes
t2dm	type 2 diabetes
diabetes-mellitus	diabetes
diabetes mellitus	diabetes
type-1	type 1 diabetes
glp-1	GLP-1 RA
glp-1ra	GLP-1 RA
glp-1 receptor agonists	GLP-1 RA
glp-1 agonists	GLP-1 RA
glp-1 receptor agonist	GLP-1 RA
glucagon-like peptide-1	GLP-1 RA
glucagon-like peptide 1	GLP-1 RA
glucagon-like peptide-1 receptor agonist	GLP-1 RA
glucagon-like peptide-1 receptor agonists	GLP-1 RA
glucagon-like peptide 1 receptor agonists	GLP-1 RA
glp-1 analogue	GLP-1 RA
glp-1r agonists	GLP-1 RA
glucagon-like peptide-1 agonists	GLP-1 RA
sglt2	SGLT2i
sglt2 inhibitors	SGLT2i
sglt2 inhibitor	SGLT2i
sglt-2 inhibitor	SGLT2i
sglt-2 inhibitors	SGLT2i
sodium-glucose cotransporter 2 inhibitors	SGLT2i
sodium-glucose cotransporter-2 inhibitors	SGLT2i
sodium-glucose co-transporter-2 inhibitors	SGLT2i
sodium-glucose cotransporter 2 inhibitor	SGLT2i
cotransporter 2 inhibitors	SGLT2i
sglt2is	SGLT2i
dipeptidyl peptidase 4 inhibitors	DPP-4 inhibitors
dipeptidyl peptidase-4 inhibitors	DPP-4 inhibitors
dipeptidyl peptidase-4 inhibitor	DPP-4 inhibitors
deep-vein thrombosis	DVT
deep vein thrombosis	DVT
inflammatory-bowel-disease	IBD
inflammatory bowel disease	IBD
crohns-disease	Crohn's disease
rheumatoid-arthritis	rheumatoid arthritis
systemic-lupus-erythematosus	SLE
systemic lupus erythematosus	SLE
lupus	SLE
primary sjogrens-syndrome	Sjogren's syndrome
gren's syndrome	Sjogren's syndrome
sj & ouml	Sjogren's syndrome
non-alcoholic fatty liver disease	MASLD
nonalcoholic fatty liver disease	MASLD
fatty liver-disease	MASLD
nafld	MASLD
metabolic dysfunction-associated steatotic liver disease	MASLD
liver-disease	liver disease
atopic-dermatitis	atopic dermatitis
parkinsons-disease	Parkinson's disease
alzheimers-disease	Alzheimer's disease
post-traumatic stress disorder	PTSD
posttraumatic-stress-disorder	PTSD
attention-deficit/hyperactivity disorder	ADHD
deficit hyperactivity disorder	ADHD
depressive disorder	major depressive disorder
major depression	major depressive disorder
herpes-zoster	herpes zoster
vaccines	vaccination
vaccine	vaccination
covid-19 vaccine	covid-19 vaccination
human-papillomavirus	HPV
human papillomavirus	HPV
hearing-loss	hearing loss
otitis-media	otitis media
sleep-apnea	sleep apnea
obstructive sleep-apnea	obstructive sleep apnea
post-tonsillectomy bleeding	post-tonsillectomy hemorrhage
vitamin-d	vitamin D
25-hydroxyvitamin d	vitamin D
weight-loss	weight loss
body-mass index	BMI
body mass index	bmi
body mass index (bmi)	BMI
bone-mineral density	BMD
bone mineral density		BMD
mineral density	bmd
cigarette-smoking	smoking
substance use disorders	substance use disorder
alcohol-use	alcohol
opioid	opioids
opioid use	opioids
nirmatrelvir	paxlovid
nirmatrelvir plus ritonavir	paxlovid
nirmatrelvir-ritonavir	paxlovid
nirmatrelvir and ritonavir	paxlovid
breast-cancer	breast cancer
neck-cancer	head and neck cancer
bladder-cancer	bladder cancer
cell lung-cancer	non-small cell lung cancer
squamous-cell carcinoma	squamous cell carcinoma
oral-cancer	oral cancer
multiple-myeloma	multiple myeloma
immune checkpoint inhibitor	ICI
immune checkpoint inhibitors	ICI
checkpoint inhibitors	ICI
total knee replacement	total knee arthroplasty
total hip	total hip arthroplasty
shoulder replacement arthroplasty	shoulder arthroplasty
pseudoarthrosis	pseudarthrosis
surgical site infections	surgical site infection
fess	endoscopic sinus surgery
bariatric metabolic surgery	bariatric surgery
metabolic surgery	bariatric surgery
laparoscopic sleeve gastrectomy	sleeve gastrectomy
y gastric bypass	roux-en-y gastric bypass
rygb	roux-en-y gastric bypass
lower-extremity amputation	lower extremity amputation
acute-pancreatitis	acute pancreatitis
traumatic brain-injury	traumatic brain injury
low-back-pain	low back pain
burns	burn
fractures	fracture
copd	chronic obstructive pulmonary disease
gerd	gastroesophageal reflux disease
gastroesophageal-reflux disease	gastroesophageal reflux disease
sex-differences	sex differences
gender-differences	sex differences
emergency-department	emergency department
na
>
make
mellitus
d deficiency
trinetx
trinetx database
real-world data
real-world evidence
real-world study
real-world
electronic health records
electronic health record
electronic medical records
ehr
database
national database
secondary use
administrative data
database research
codes
data quality
patients database
outcomes
outcome
impact
association
associations
prevalence
incidence
management
care
mechanisms
mechanism
pathogenesis
pathophysiology
etiology
prevention
prediction
predictor
predictors
risk
risk factor
risk factors
risk-factors
risk-factor
mortality risk
all-cause
survivors
survival analysis
trends
temporal trends
diagnosis
screening
prognosis
progression
treatment
therapy
therapies
intervention
effectiveness
discontinuation
follow-up
recurrence
recurrent
rates
time
term
long-term
long-term outcomes
onset
score
severity
moderate
level
frequency
exposure
classification
identification
expression
features
clinical-features
clinical characteristics
clinical profile
manifestations
lesions
sequelae
burden
history
experience
decline
improvement
patterns
prescribing patterns
challenges
barriers
risk stratification
increased risk
risks
performance
satisfaction
agents
agonist
receptor
receptors
activation
inhibition
inhibitors
failure
complications
complication
postoperative
adverse events
adverse effects
adverse outcomes
adverse drug reactions
safety
efficacy
quality
quality-of-life
quality of life
disorders
disorder
diseases
disease
events
cells
pathway
abc pathway
exacerbations
exacerbation
system
stress
tissue
markers
guidelines
guideline
recommendations
consensus
consensus position statement
statement
scientific statement
clinical practice guidelines
update
practice guideline tonsillectomy
society
committee
advisory-committee
european-society
american-college
american-heart-association
trial
trials
clinical trials
clinical-trial
clinical-trials
randomized-trial
placebo
placebo-controlled trial
open-label
double-blind
blinded end-point
phase-3
phase-ii trial
multicenter
cohort
cohort study
cohort studies
retrospective
retrospective study
retrospective studies
retrospective cohort
retrospective cohort study
observational study
single-center
single-arm
propensity score
propensity score matching
metaanalysis
meta-analysis
collaborative metaanalysis
validation
validity
design
hazard ratio
bias
causal inference
comparative effectiveness
pharmacoepidemiology
biostatistics
big data
model
regression
sensitivity
registry
epidemic
pandemic
adults
older adults
older-adults
adolescents
adolescent
children
youth
pediatric
pediatrics
men
women
female
sex
gender
race
ethnicity
age
aged greater-than-or-equal-to-60 years
population
people
patient
individuals
recipients
postmenopausal women
older
humans
united-states
states
us
emergency
primary-care
health-care
health care
health-care professionals
services
public health
preventive medicine
healthcare disparities
health disparities
disparities
access
equity
delivery
cost
cost-effectiveness
benefits
head
knee
hip
spine
skin
kidney
eye
bone
brain
heart
pancreas
era
index
mass
drugs
drug
medications
consequences
consumption
damage
duration
criteria
form
focus
language
long
stage
reduction
release
removal
revision
utility
position
