# Supplementary material for: Mapping TriNetX-Based Real-World Evidence Publications by Clinical Domain and Study Purpose, 2018–2025: A Bibliometric Analysis
Source: Healthcare (Basel). 2026 Jul 16;14(14):2143. doi: 10.3390/healthcare14142143 (PMC13409890; doi:10.3390/healthcare14142143)
Supplement: Supplementary file 1 [file healthcare-14-02143-s001.zip › Supplementary File S3.txt]

# ============================================================
# SUPPLEMENTARY R SCRIPT
# Mapping TriNetX-Based Real-World Evidence Publications by
# Clinical Domain and Study Purpose, 2018–2025: A Bibliometric Analysis
#
# Companion code for the manuscript. Reads a Web of Science (WoS) Excel
# export, assigns each record to one or more clinical domains and study
# purposes using rule-based dictionaries, builds a weighted domain x
# purpose matrix and heatmap, scores candidate underrepresented areas,
# and exports a 10% year-stratified sample for manual audit.
#
# ------------------------------------------------------------
# BEFORE RUNNING, EDIT TWO THINGS IN SECTION 2:
#   (1) input_file  -> path to your own WoS Excel export
#   (2) output_dir  -> a folder on your own machine for the results
# Both are marked "### EDIT THIS PATH ###" below. No other path
# needs changing; all output filenames are built from output_dir.
# ------------------------------------------------------------
#
# Environment: R (>= 4.1 recommended). Required packages are listed and
# auto-installed in Section 1. The script writes files but does not modify
# or overwrite the input WoS export.
#
# Classification logic:
#   - Clinical domain: Article Title + Author Keywords only
#     Rationale: this reduces false domain assignment from incidental
#     comorbidities or secondary outcomes mentioned in abstracts.
#   - Study purpose: Article Title + Abstract + Author Keywords
#     Rationale: purpose terms such as validation, phenotype definition,
#     target-trial emulation, comparative effectiveness, and health-service
#     outcomes often appear in the abstract rather than the title.
#
# Excel fields used for classification:
#   Article Title
#   Abstract
#   Author Keywords
# Other bibliographic fields, if present, are retained for outputs.
#
# Output:
#   - Classifies the full WoS Excel corpus
#   - Exports a 10% year-stratified random audit sample
#   - Exports a separate summary workbook
#   - produce a heatmap
# ============================================================

# ---- 1. Load packages ----
# >> Loads required packages and installs any that are missing. tidyverse and
# >> stringr do the data wrangling and regex matching; readxl reads the WoS
# >> .xls/.xlsx export; openxlsx writes the multi-sheet result workbooks.

packages <- c(
  "tidyverse",
  "stringr",
  "openxlsx",
  "readxl",
  "lubridate"
)

installed <- packages %in% rownames(installed.packages())
if (any(!installed)) install.packages(packages[!installed])

library(tidyverse)
library(stringr)
library(openxlsx)
library(readxl)
library(lubridate)

# ---- 2. Set input and output files ----
#
# ############################################################
# ##  READER: CHANGE THE TWO PATHS BELOW BEFORE RUNNING.    ##
# ##  The paths shown are the authors' local paths and will ##
# ##  not exist on your machine. Use forward slashes "/" or ##
# ##  doubled backslashes "\\" on Windows.                  ##
# ############################################################

# (1) INPUT: the Web of Science Excel export to classify (.xls or .xlsx).
input_file <- "D:/path/to/your/WoS_export.xls"   ### EDIT THIS PATH ###

# (2) OUTPUT: a folder for all results. Created automatically if absent.
output_dir <- "D:/path/to/your/output_folder"    ### EDIT THIS PATH ###

# The three output files below are derived from output_dir automatically.
# You normally do not need to edit these; change only the file names if wanted.
audit_sample_output_file <- file.path(output_dir, "TriNetX_mapping_audit_sample_10pct_year_stratified.xlsx")  # audit sample workbook
summary_output_file      <- file.path(output_dir, "TriNetX_mapping_audit_summary.xlsx")                       # full summary workbook
heatmap_file             <- file.path(output_dir, "TriNetX_domain_purpose_heatmap_WoS.png")                   # heatmap figure (300 dpi)

# Audit options
audit_sample_prop <- 0.10
audit_random_seed <- 20260607
write_summary_workbook <- TRUE    # FALSE = skip the separate summary workbook

# Create the output folder if needed.
if (!dir.exists(output_dir)) {
  dir.create(output_dir, recursive = TRUE)
}

# Domains with article counts below this threshold are collapsed into "Other"
# for summary matrices only. Article-level labels added to the validation sample
# are not rare-collapsed.
rare_domain_min_article_n <- NA_integer_
rare_domain_min_article_prop <- 0.01
rare_domain_min_article_floor <- 5

collapse_rare_domains_for_matrix_only <- TRUE

protected_domains_from_rare_collapse <- c(
  "Otolaryngology / ENT",
  "Dentistry / oral health"
)

# ---- 3. Read Web of Science Excel file ----
# >> Reads the raw WoS export into a data frame. Nothing is modified or written
# >> back; the original file is left untouched. Column names are printed so you
# >> can confirm the expected fields (Article Title, Abstract, Author Keywords).

# readxl is used because Web of Science Excel exports may be .xls files,
# whereas openxlsx is limited to .xlsx files.
raw_original <- readxl::read_excel(
  path = input_file,
  sheet = 1,
  .name_repair = "unique"
) %>%
  as.data.frame()

raw <- raw_original

# Optional: inspect available WoS Excel fields
print(names(raw))

# ---- 4. Helper functions ----
# >> Small utilities that make column selection robust to header variations.
# >> pick_col / safe_col match a field by either its readable WoS name or its
# >> short tag (e.g. "Article Title" or "TI"); clean_text lowercases and strips
# >> line breaks so regex matching behaves consistently.

normalize_colname <- function(x) {
  x %>%
    str_to_lower() %>%
    str_replace_all("[^a-z0-9]+", "")
}

pick_col <- function(df, candidates) {
  candidates <- as.character(candidates)

  # Exact match first.
  exact_idx <- match(candidates, names(df))
  exact_idx <- exact_idx[!is.na(exact_idx)]
  if (length(exact_idx) > 0) return(names(df)[exact_idx[1]])

  # Case/space/punctuation-insensitive match.
  norm_names <- normalize_colname(names(df))
  norm_candidates <- normalize_colname(candidates)
  norm_idx <- match(norm_candidates, norm_names)
  norm_idx <- norm_idx[!is.na(norm_idx)]
  if (length(norm_idx) > 0) return(names(df)[norm_idx[1]])

  NA_character_
}

safe_col <- function(df, colname) {
  selected_col <- pick_col(df, colname)

  if (!is.na(selected_col)) {
    x <- as.character(df[[selected_col]])
    x[is.na(x)] <- ""
    return(x)
  } else {
    return(rep("", nrow(df)))
  }
}

safe_int_col <- function(df, colname) {
  selected_col <- pick_col(df, colname)

  if (!is.na(selected_col)) {
    return(suppressWarnings(as.integer(df[[selected_col]])))
  } else {
    return(rep(NA_integer_, nrow(df)))
  }
}

clean_text <- function(x) {
  x %>%
    str_to_lower() %>%
    str_replace_all("[\\r\\n\\t]", " ") %>%
    str_squish()
}

# ---- 5. Standardize WoS fields from Excel ----
# >> Builds one tidy row per article with the fields used downstream, and forms
# >> two text columns: domain_text (Title + Author Keywords) and purpose_text
# >> (Title + Abstract + Author Keywords). Stops with a clear error if a required
# >> field is missing, so the run fails loudly rather than silently misclassifying.

# Classification fields are read from Article Title, Author Keywords, and Abstract.
# The candidate names below support both readable WoS Excel headers and short WoS tags.
# ID / Keywords Plus is intentionally excluded from classification because it is
# less specific to the article focus than author keywords.

title_candidates <- c("Article.Title", "Article Title", "TI", "Title")
abstract_candidates <- c("Abstract", "AB")
author_keyword_candidates <- c("Author.Keywords", "Author Keywords", "DE", "Author Keyword")

dat <- tibble(
  record_id_raw = safe_col(raw, c("UT", "record_id", "record id", "WoS accession number", "Accession Number", "UT (Unique WOS ID)")),
  doi_raw = safe_col(raw, c("DI", "doi", "DOI")),
  year = safe_int_col(raw, c("PY", "year", "Publication Year", "publication_year")),
  document_type = safe_col(raw, c("DT", "document_type", "Document Type", "document type")),
  source_title = safe_col(raw, c("SO", "source_title", "Source Title", "source title", "Journal", "Journal Name", "Publication Name")),
  wos_category = safe_col(raw, c("WC", "wos_category", "WoS Category", "Web of Science Categories", "Research Areas")),
  title = safe_col(raw, title_candidates),
  abstract = safe_col(raw, abstract_candidates),
  author_keywords = safe_col(raw, author_keyword_candidates)
) %>%
  mutate(
    record_id = case_when(
      record_id_raw != "" ~ record_id_raw,
      doi_raw != "" ~ doi_raw,
      TRUE ~ as.character(row_number())
    ),
    doi = doi_raw,
    domain_text = str_c(title, author_keywords, sep = " ") %>% clean_text(),
    purpose_text = str_c(title, abstract, author_keywords, sep = " ") %>% clean_text()
  ) %>%
  select(
    record_id,
    year,
    document_type,
    source_title,
    doi,
    wos_category,
    title,
    abstract,
    author_keywords,
    domain_text,
    purpose_text
  )

required_fields <- list(
  "Article Title" = title_candidates,
  "Author Keywords" = author_keyword_candidates,
  "Abstract" = abstract_candidates
)

missing_required_fields <- names(required_fields)[
  vapply(required_fields, function(candidates) is.na(pick_col(raw_original, candidates)), logical(1))
]

if (length(missing_required_fields) > 0) {
  stop(
    "The Excel file is missing required field(s): ",
    paste(missing_required_fields, collapse = ", "),
    ". Please check the worksheet header row."
  )
}

if (all(dat$title == "")) {
  stop("The Article Title field was found, but all values are blank.")
}

if (is.na(rare_domain_min_article_n)) {
  rare_domain_threshold <- max(
    rare_domain_min_article_floor,
    ceiling(rare_domain_min_article_prop * nrow(dat))
  )
} else {
  rare_domain_threshold <- rare_domain_min_article_n
}

# ---- 6. Define clinical-domain dictionary ----
# >> The rule-based dictionary of clinical domains. Each domain maps to a regex
# >> of disease/specialty terms. This is the main object to adapt for a different
# >> corpus: add, remove, or refine terms here. Edits made during the manual audit
# >> are folded into this single source of truth (see Section 7b).
#
# Principles:
#   1. Prefer disease/specialty terms that indicate the primary article focus.
#   2. Avoid overly generic terms that create false positives.
#   3. Keep broad clinical domains, but add specialty groups repeatedly seen in
#      the TriNetX corpus.
#   4. Use "Other" for unclassified articles and rare domains.

domain_dict <- list(
  "Oncology" = str_c(
    "cancer|carcinoma|tumou?r|neoplasm|\\bmalignan|oncolog|leukemia|leukaemia|",
    "lymphoma|melanoma|myeloma|sarcoma|breast cancer|lung cancer|colorectal|",
    "prostate cancer|pancreatic cancer|hepatocellular|metastasis|metastases|",
    "metastatic|brain metastases"
  ),

  "Cardiovascular disease" = str_c(
    "cardiovascular|cardiac|heart failure|myocardial|coronary|",
    "atrial fibrillation|arrhythmia|hypertension|venous thromboembolism|",
    "thrombosis|thromboembolic|pulmonary embolism|ischemic heart|",
    "ischaemic heart|acute coronary|\\bstroke|cerebrovascular accident|",
    "major adverse cardiovascular|\\bmace\\b|aortic valve|aortic stenosis|",
    "valvular|revascularization|revascularisation|\\blvad\\b|",
    "left ventricular assist|\\bhfpef\\b|\\bhfref\\b|pcsk9|lipoprotein|",
    "cardiomyopathy|left bundle branch block|beta-blocker|cardiotoxicity|",
    "\\baf\\b|atrial fibrillation|left atrial appendage|",
    "left atrial appendage occlusion|\\blaao\\b|oral anticoagulation|\\baf\\b|",
    "left atrial appendage|left atrial appendage occlusion|\\blaao\\b|",
    "oral anticoagulation|cardiovascular events?"
  ),

  "Infectious disease" = str_c(
    "covid|sars-cov-2|coronavirus|long covid|post-acute sequelae|\\bpasc\\b|",
    "influenza|hepatitis|\\bhiv\\b|pneumonia|sepsis|\\bseptic|bacteremia|",
    "bacteraemia|tuberculosis|clostridioides difficile|\\bc difficile\\b|",
    "monkeypox|mpox|herpes zoster|vaccin|infection|infectious|",
    "staphylococcus aureus|strongyloidiasis|chagas|toxoplasma|",
    "coccidioidomycosis|valley fever|candidemia|\\bcandida\\b|babesia|",
    "babesiosis|west nile|post-?operative infection|postoperative infection|",
    "surgical site infection|infection following"
  ),

  "Neurology" = str_c(
    "neurolog|neuroscience|dementia|alzheimer|parkinson|epilepsy|seizure|",
    "multiple sclerosis|migraine|neuropathy|neurodegenerative|intracranial|",
    "traumatic brain injury|concussion|subdural hematoma|meningioma|",
    "optic neuropathy|neuromyelitis optica|\\bnmosd\\b|subarachnoid hemorrhage|",
    "aneurysm|spinal cord|\\bstroke|poststroke|post-stroke|aphasia|\\bais\\b|",
    "acute ischemic stroke|acute ischaemic stroke|ischemic stroke|",
    "ischaemic stroke|vestibular disorder|vestibular disorders|",
    "ischemic stroke|ischaemic stroke|transient ischemic attack|",
    "transient ischaemic attack|\\btia\\b|neuroinvasive|brain metastases|",
    "frontotemporal dementia|\\bais\\b|acute ischemic stroke|",
    "acute ischaemic stroke|poststroke|post-stroke|aphasia|",
    "vestibular disorders?"
  ),

  "Psychiatry / mental health" = str_c(
    "psychiatr|mental health|depression|depressive|anxiety|bipolar|",
    "schizophrenia|suicide|substance use|opioid use|opioid use disorder|",
    "alcohol use disorder|\\bptsd\\b|attention deficit|\\badhd\\b|autism|",
    "eating disorder|trichotillomania|obsessive-compulsive|\\bocd\\b|",
    "aggression|\\banger|psychotherapy|cannabis abuse|cocaine use disorder|",
    "cocaine|stimulant use disorder|body dysmorphic disorder|",
    "somatoform disorder|bruxism"
  ),

  "Gastroenterology / hepatology" = str_c(
    "gastro|\\bintestinal|hepat|\\bliver|cirrhosis|inflammatory bowel|crohn|",
    "ulcerative colitis|pancreatitis|\\bnafld\\b|\\bmasld\\b|fatty liver|",
    "gallstone|colitis|esophageal|oesophageal|gastric|\\bbowel|celiac|",
    "pouchitis|ileal pouch|barrett|endoscopic therapy|gallbladder|",
    "cholecystitis|cholelithiasis|proton pump|\\bppi\\b|post-sphincterotomy|",
    "sphincterotomy|\\bercp\\b|endoscopic retrograde cholangiopancreatography"
  ),

  "Nephrology" = str_c(
    "\\brenal|kidney|chronic kidney disease|\\bckd\\b|dialysis|hemodialysis|",
    "haemodialysis|nephro|glomerular|acute kidney injury|\\baki\\b|",
    "end-stage kidney|end stage kidney|uremia|uraemia"
  ),

  "Endocrinology / metabolic disease" = str_c(
    "diabetes|diabetic|obesity|overweight|metabolic syndrome|thyroid|",
    "dyslipidemia|dyslipidaemia|hyperlipidemia|hyperlipidaemia|insulin|",
    "glucose|glycemic|glycaemic|metabolic disorder|testosterone|hypogonadism|",
    "hormone|menopause|semaglutide|tirzepatide|lipoprotein|hypothyroidism|",
    "propionic acidemia|propionic acidaemia|organic acidemia|",
    "organic acidaemia|inborn error of metabolism|metabolic decompensation|",
    "hypogonadal|hypogonadism|hyponatremia|hyponatraemia|bariatric surgery|",
    "metabolic and bariatric|propionic acidemia|propionic acidaemia|",
    "organic acidemia|organic acidaemia|inborn error of metabolism|",
    "metabolic decompensation|hypothyroidism"
  ),

  "Pulmonology" = str_c(
    "pulmonary|respiratory|asthma|\\bcopd\\b|chronic obstructive pulmonary|",
    "interstitial lung|sleep apnea|sleep apnoea|sleep disorder|",
    "acute respiratory|lung disease|bronchiectasis|respiratory failure|",
    "sarcoidosis|mechanical ventilation|lobectomy|lung lobectomy|",
    "lung remodelling|lung remodeling|pneumonitis|lung remodelling|",
    "lung remodeling|asthma outcomes"
  ),

  "Rheumatology / autoimmune disease" = str_c(
    "rheumatoid|lupus|\\bsle\\b|autoimmune|psoriatic|ankylosing|vasculitis|",
    "sjogren|sj\303\266gren|scleroderma|\\bgout|myositis|connective tissue|",
    "ehlers-danlos|marfan|fibromyalgia|sarcoidosis|inflammatory arthritis|",
    "giant cell arteritis|psoriatic arthritis"
  ),

  "Surgery / perioperative care" = str_c(
    "surgery|surgical|postoperative|preoperative|perioperative|anesthesia|",
    "anaesthesia|transplant|\\boperation\\b|\\boperative\\b|laparoscopic|",
    "robotic surgery|minimally invasive|bariatric surgery|cabg|procedure|",
    "procedures|reconstruction|\\brepair|frenotomy|lobectomy|lung lobectomy|",
    "\\bflap|autologous breast reconstruction"
  ),

  "Pediatrics" = str_c(
    "pediatric|paediatric|children|\\bchild\\b|adolescent|infant|neonate|",
    "neonatal|newborn|youth|pediatric|paediatric|children|cleft lip|",
    "cleft palate|turner syndrome"
  ),

  "Geriatrics / frailty" = str_c(
    "older adult|older adults|elderly|\\baging|ageing|geriatric|frailty|frail|",
    "nursing home|long-term care"
  ),

  # EHR / RWD / data-platform terms are intentionally excluded here: they are
  # methodological / purpose signals, not a clinical domain.
  "Nursing / care delivery / health services" = str_c(
    "nursing|\\bnurse\\b|\\bnurses\\b|care delivery|health services|",
    "healthcare utilization|healthcare utilisation|readmission|",
    "length of stay|emergency department|inpatient admission|",
    "hospital admission|telehealth|primary care|care transition|",
    "healthcare cost|resource use|medical resource utilization|",
    "quality improvement|disparities|healthcare disparities|",
    "insurance coverage|human trafficking|care settings"
  ),

  "Ophthalmology" = str_c(
    "ophthalm|ocular|retina|retinal|\\bmacula|macular|glaucoma|uveitis|",
    "\\bvision|visual acuity|cataract|intravitreal|",
    "anti-vascular endothelial growth factor|anti-vegf|diabetic retinopathy|",
    "eyesight|keratitis|keratopathy|retinal detachment|nasolacrimal|",
    "lacrimal duct|nasolacrimal duct obstruction"
  ),

  "Dermatology" = str_c(
    "dermatolog|dermatitis|eczema|acne|skin disease|\\bcutaneous|\\bscar|",
    "pruritus|atopic dermatitis|hidradenitis|alopecia|urticaria|rosacea|",
    "melasma|pemphigoid|stevens-johnson|toxic epidermal necrolysis|\\bsjs\\b|",
    "\\bten\\b|hair disorder|psoriasis|psoriatic|prurigo nodularis|",
    "erythromelalgia|trichotillomania|hidradenitis suppurativa"
  ),

  "Otolaryngology / ENT" = str_c(
    "otolaryngolog|otorhinolaryngolog|\\bear\\b|\\bnose\\b|\\bthroat\\b|laryng|",
    "sinus|otitis|tonsil|\\bhearing|tinnitus|rhinitis|sinusitis|pharyngitis|",
    "cochlear|vestibular|tympanoplasty|tympanic|\\botic|epistaxis|nasal|",
    "dysphagia|oropharyngeal|cleft lip|vestibular|vestibular disorder|",
    "vestibular disorders|maxillary frenulum|maxillary frenotomy|oral ties|",
    "tympanoplasty|tympanic"
  ),

  "Orthopedics / musculoskeletal" = str_c(
    "orthopedic|orthopaedic|musculoskeletal|\\bbone|\\bjoint|spine|spinal|",
    "fracture|osteoporosis|arthroplasty|hip replacement|knee replacement|",
    "scoliosis|osteoarthritis|disc herniation|sports injury|back pain|",
    "low back pain|rotator cuff|tendon|ligament|arthrodesis|\\bankle|subtalar|",
    "nonunion|labral tear|femoroacetabular|trochanteric|hip arthroscopy|",
    "cervical fusion|discectomy|\\bacdf\\b|lumbar fracture|sacroiliac|",
    "carpal tunnel|hand surgery|lumbar fusion|spinal instrumentation|",
    "sarcopenia|fall risk|fusion rates"
  ),

  "Reproductive health / obstetrics & gynecology" = str_c(
    "obstetric|gynecolog|gynaecolog|pregnan|pregnancy|maternal|fetal|foetal|",
    "placenta|delivery|\\blabo[u]?r\\b|gestational|preeclampsia|pre-eclampsia|",
    "postpartum|\\bfertility|infertility|menstrual|hysterectomy|oophorectomy|",
    "endometriosis|\\bpcos\\b|polycystic ovary|contraception|intrauterine|",
    "vaginal estrogen|women's health|female hypoactive sexual desire|",
    "sexual desire|genital response|varicocele|ovarian|preeclamptic|",
    "sacral neuromodulation|urogynecologic|urogynecological"
  ),

  "Trauma / injury & burns" = str_c(
    "trauma|injury|injuries|\\bburn\\b|\\bburns|accident|\\bwound|\\bburned|",
    "\\bfalls|polytrauma|traumatic injury"
  ),

  "Urology" = str_c(
    "\\burolog|urinary|\\bbladder|prostatitis|prostatic|",
    "benign prostatic hyperplasia|\\bbph\\b|prostate enlargement|incontinence|",
    "urination|nephrolithiasis|urolithiasis|kidney stone|renal stone|",
    "urethral|urethroplasty|erectile dysfunction|peyronie|overactive bladder|",
    "varicocele|varicocelectomy|penile|ejaculation|intracavernosal|",
    "urinalysis|hematuria|microhematuria|sacral neuromodulation|",
    "reprogramming rates"
  ),

  "Hematology" = str_c(
    "hematolog|haematolog|anemia|anaemia|hemophilia|haemophilia|",
    "coagulation disorder|coagulopathy|blood disorder|thrombocytopenia|",
    "thrombocytosis|hemoglobinopathy|haemoglobinopathy|sickle cell|",
    "thalassemia|factor viii|hemophagocytic|lymphohistiocytosis|amyloidosis|",
    "iron deficiency|thromboprophylaxis"
  ),

  # Kept deliberately specific. Generic "neuromodulation" is excluded so that
  # sacral neuromodulation does not produce a false pain / rehab label.
  "Pain medicine / rehabilitation" = str_c(
    "\\bpain|spinal cord stimulation|chronic pain|fibromyalgia|rehabilitation|",
    "physical therapy|persistent spinal pain|erythromelalgia"
  ),

  "Allergy / immunology" = str_c(
    "allergy|allergic|anaphylaxis|immunology|immunologic|penicillin allergy|",
    "drug allergy|immune-mediated|immune-related adverse event|",
    "hereditary angioedema|angioedema|\\bivig\\b"
  ),

  "Dentistry / oral health" = str_c(
    "\\bdental|dentistry|oral health|oral squamous|oral cavity|maxillary|",
    "frenulum|frenotomy|cleft lip|cleft palate|periodontal|periodontitis|",
    "bruxism"
  )
)


# ---- 7. Define study-purpose dictionary ----
# >> The four pre-specified study-purpose categories and their regex terms. Terms
# >> are deliberately conservative to avoid labelling every article as a treatment
# >> or prognosis study merely because generic words such as "outcome" appear.
# The four original categories are retained. Regex terms are kept relatively
# conservative to avoid treating every clinical article as a treatment or
# prognosis study simply because generic words such as "outcome" appear.

purpose_dict <- list(
  "Disease risk / prognosis" = str_c(
    "risk factor|risk factors|risk of|prognos|predict|prediction|mortality|",
    "survival|incidence|prevalence|hazard ratio|odds ratio|relative risk|",
    "associated with|association between|subsequent incidence|new-onset"
  ),

  "Health services / care delivery" = str_c(
    "hospitalization|hospitalisation|readmission|length of stay|cost|resource use|",
    "medical resource utilization|healthcare utilization|healthcare utilisation|",
    "emergency department|intensive care|\\bicu\\b|primary care|telehealth|",
    "care delivery|health services|utilization|utilisation|adherence pattern|",
    "treatment pattern|testing trend|administration pattern"
  ),

  "Methodological / validation study" = str_c(
    "validation|validated|validity|phenotype|phenotyping|algorithm|case definition|",
    "operational definition|target trial emulation|emulated trial|benchmark|",
    "natural language processing|\\bnlp\\b|machine learning|coding algorithm|",
    "mapping pipeline|data quality|data completeness|interoperability|",
    "unit harmonization|date shifting"
  ),

  "Treatment effectiveness" = str_c(
    "comparative effectiveness|real-world effectiveness|effectiveness and safety|",
    "safety and effectiveness|efficacy|treatment outcome|therapeutic effect|",
    "treated with|treatment with|compared with|versus|\\bvs\\.?\\b|",
    "head-to-head|effectiveness of|safety of|use and risk|",
    "comparative analysis"
  )
)


# ---- 7b. Detection refinements learned from row-by-row review ----
#
# The audit-driven dictionary edits (missed-term additions, and the Nursing
# and Pain / rehabilitation false-positive removals) are now folded directly
# into the Section 6 dictionary, so Section 6 is the single source of truth
# for the terms that define each clinical domain.
#
# The refinements below CANNOT be expressed as dictionary terms, because they
# are conditional on which other labels were detected and on the absence of
# corroborating text. They therefore stay in the detection stage:
#   1. Title-first labelling: keyword-only labels are dropped.
#   2. EHR / RWD / database terms never create a clinical-domain label.
#   3. Study-purpose labels use field-specific strength rules.
#   4. Treatment effectiveness requires an intervention signal.
#   5. Health services requires utilization / cost / care-setting language.


# ---- Refined clinical-domain detection ----
detect_domain_labels_refined <- function(title_text, keyword_text, dictionary, default_label = "Other") {
  title_labels <- detect_labels(title_text, dictionary, default_label)
  keyword_labels <- detect_labels(keyword_text, dictionary, default_label)

  # Title-first rule: if the title contains a domain signal, do not add
  # keyword-only labels, because they caused many false positives in the audit.
  detected <- if (!(length(title_labels) == 1 && title_labels[1] == default_label)) {
    title_labels
  } else {
    keyword_labels
  }

  detected <- unique(detected)

  # Remove "Other" when clearer non-Other domains are present, except for
  # oral/craniofacial conditions where the broad domain remains intentionally
  # difficult to place.
  non_other <- setdiff(detected, default_label)
  keep_other <- str_detect(
    title_text,
    regex("oral health|periodont|maxillary|frenulum|frenotomy|cleft lip|cleft palate|craniofacial", ignore_case = TRUE)
  )

  if (default_label %in% detected && length(non_other) > 0 && !keep_other) {
    detected <- non_other
  }

  # Domain-specific false-positive suppression.
  if ("Nursing / care delivery / health services" %in% detected &&
      !str_detect(
        title_text,
        regex("nursing|nurse|care setting|care settings|care delivery|health services|healthcare utilization|healthcare utilisation|readmission|length of stay|emergency department|inpatient admission|hospital admission|out-of-pocket|cost|resource use|treatment gaps?|administration patterns?|care transition|telehealth|primary care|disparities", ignore_case = TRUE)
      )) {
    detected <- setdiff(detected, "Nursing / care delivery / health services")
  }

  if ("Pain medicine / rehabilitation" %in% detected &&
      str_detect(title_text, regex("sacral neuromodulation", ignore_case = TRUE))) {
    detected <- setdiff(detected, "Pain medicine / rehabilitation")
  }

  if ("Trauma / injury & burns" %in% detected &&
      !str_detect(title_text, regex("trauma|injur|burn|accident|wound|falls?|fracture|gunshot", ignore_case = TRUE))) {
    detected <- setdiff(detected, "Trauma / injury & burns")
  }

  if ("Otolaryngology / ENT" %in% detected &&
      !str_detect(title_text, regex("otolog|middle ear|ear|cholesteatoma|eustachian|tonsil|nasal|sinus|hearing|tinnitus|cleft|frenulum|dysphagia|oropharyngeal|maxillary", ignore_case = TRUE))) {
    detected <- setdiff(detected, "Otolaryngology / ENT")
  }

  if ("Cardiovascular disease" %in% detected &&
      str_detect(title_text, regex("testosterone replacement|hypogonadal|heat-related illness", ignore_case = TRUE)) &&
      !str_detect(title_text, regex("cardio|heart|aortic|carotid|vascular|atrial|coronary|myocardial|stroke|mortality", ignore_case = TRUE))) {
    detected <- setdiff(detected, "Cardiovascular disease")
  }

  # Intracranial hypertension is neurological, not cardiovascular hypertension.
  if ("Cardiovascular disease" %in% detected &&
      str_detect(title_text, regex("intracranial hypertension", ignore_case = TRUE))) {
    detected <- setdiff(detected, "Cardiovascular disease")
  }

  # Antibiotic use as a drug exposure should not by itself imply Infectious disease.
  if ("Infectious disease" %in% detected &&
      str_detect(title_text, regex("antibiotic use|tetracycline-class antibiotic", ignore_case = TRUE)) &&
      !str_detect(title_text, regex("infection|infectious|sepsis|pneumonia|influenza|hepatitis|hiv|zoster|covid|sars", ignore_case = TRUE))) {
    detected <- setdiff(detected, "Infectious disease")
  }

  # When stroke or aphasia is the title-level disease focus, classify it under
  # Neurology rather than duplicating it as a cardiovascular domain.
  if ("Cardiovascular disease" %in% detected &&
      str_detect(title_text, regex("poststroke|post-stroke|aphasia|ischemic stroke|ischaemic stroke|\\bais\\b", ignore_case = TRUE)) &&
      !str_detect(title_text, regex("atrial fibrillation|\\baf\\b|oral anticoagulation|left atrial appendage|cardiovascular", ignore_case = TRUE))) {
    detected <- setdiff(detected, "Cardiovascular disease")
  }

  if (length(detected) == 0) {
    detected <- default_label
  }

  unique(detected)
}

# ---- Refined study-purpose detection ----
detect_purpose_labels_refined <- function(title_text, abstract_text, keyword_text, default_label = "Other") {

  combined_text <- str_c(title_text, abstract_text, keyword_text, sep = " ")

  method_title_pattern <- str_c(
    "computable phenotyping|methodological|validation|validated|validity|",
    "phenotype|phenotyping|algorithm|case definition|operational definition|",
    "target trial|emulated trial|benchmark|natural language processing|\\bnlp\\b|",
    "machine learning|artificial intelligence|prediction model|data quality|",
    "data completeness|interoperability|unit harmonization|date shifting|",
    "fda sentinel|mapping pipeline|aggregated electronic health record datasets|good for research|federated network of electronic health record"
  )

  pure_method_title_pattern <- str_c(
    "^computable phenotyping$|strengthening inferential studies|",
    "methodological demonstration|unit harmonization|date shifting|data completeness|are aggregated electronic health record datasets good for research"
  )

  health_title_pattern <- str_c(
    "care settings?|out[- ]of[- ]pocket|costs?|resource use|medical resource|",
    "healthcare utilization|healthcare utilisation|readmission|length of stay|",
    "inpatient admissions?|hospital admissions?|emergency department|primary care|",
    "telehealth|treatment gaps?|patterns? of .*administration|administration patterns?|",
    "treatment patterns?|testing trend|trends? in .*treatment|reprogramming rates?|",
    "office-based requirement|utili[sz]ation|trends? of .*operations?|staged versus single-stage operations"
  )

  health_abstract_strong_pattern <- str_c(
    "healthcare utilization|healthcare utilisation|medical resource utilization|",
    "resource use|out[- ]of[- ]pocket|readmission|length of stay|care setting|",
    "treatment gaps?|costs?"
  )

  risk_title_pattern <- str_c(
    "risk factor|risk factors|risk of|risk for|increased risk|lower risk|",
    "reduced risk|higher risk|prognos|predict|prediction|mortality|survival|",
    "incidence|prevalence|hazard ratio|odds ratio|relative risk|",
    "associated with|association between|linked with|complication|complications|",
    "adverse outcomes?|postoperative outcomes?|surgical-site outcomes?|risk stratification|sequelae|burden|coexistence"
  )

  risk_abstract_strong_pattern <- str_c(
    "risk factor|risk factors|hazard ratio|odds ratio|relative risk|mortality|",
    "survival|incidence|prevalence|associated with|association between|",
    "new-onset|subsequent incidence|adverse outcomes?|complications?"
  )

  intervention_pattern <- str_c(
    "therapy|therapies|treatment|treated|drug|medication|vaccine|vaccination|",
    "inhibitor|inhibitors|agonist|agonists|antagonist|immunotherapy|steroid|",
    "immunosuppression|anakinra|etoposide|semaglutide|tirzepatide|sglt|sglt2|",
    "glp-1|dpp|antidepressant|antibiotic|surgery|surgical|operation|",
    "operations|frenotomy|reprogramming|ketamine|testosterone|stimulant|",
    "antiplatelet|anticoagulant|anticoagulation|left atrial appendage occlusion|antipsychotic|aripiprazole|risperidone|eti|elexacaftor|tezacaftor|ivacaftor"
  )

  treatment_title_pattern <- str_c(
    "comparative effectiveness|real-world effectiveness|effectiveness and safety|",
    "safety and effectiveness|efficacy|\\bis effective\\b|benefits? of|effects? of|",
    "impact of .* (therapy|therapies|inhibitor|inhibitors|agonist|agonists|",
    "vaccine|vaccination|medication|drug|semaglutide|sglt|glp-1|dpp|surgery|operation)|",
    "association (between|of) .* (therapy|therapies|agonist|agonists|inhibitor|inhibitors|",
    "semaglutide|tirzepatide|sglt2?|glp-1|dpp-?4|antidepressant|aripiprazole|risperidone|",
    "vaccine|vaccination|medication|drug|anticoagulation) .* (risk|mortality|outcomes?|events?|illness)|",
    "reduces?|reduced|lower(?:ed|s)?|improv(?:e|es|ed) outcomes?|improved .* with|versus|\\bvs\\.?\\b|",
    "before and after|does not increase|associated with lower|use of .* (therapy|inhibitor|agonist|semaglutide|sglt|glp-1)|",
    "preventing|prevention|repurposing .* to treat"
  )

  treatment_abstract_strong_pattern <- str_c(
    "comparative effectiveness|real-world effectiveness|effectiveness and safety|",
    "safety and effectiveness|vaccine effectiveness|treatment effect|",
    "therapeutic effect|head-to-head|drug effect"
  )

  detected <- character(0)

  title_is_pure_method <- str_detect(title_text, regex(pure_method_title_pattern, ignore_case = TRUE))
  title_is_primary_health <- str_detect(
    title_text,
    regex("care settings?|out[- ]of[- ]pocket|treatment gaps?|reprogramming rates?|office-based requirement|patterns? of .*administration|administration patterns?", ignore_case = TRUE)
  )

  if (str_detect(title_text, regex(method_title_pattern, ignore_case = TRUE)) ||
      str_detect(combined_text, regex("target trial emulation|emulated trial|case definition|operational definition|data completeness|unit harmonization|date shifting|interoperability", ignore_case = TRUE))) {
    detected <- c(detected, "Methodological / validation study")
  }

  if (str_detect(title_text, regex(health_title_pattern, ignore_case = TRUE)) ||
      str_detect(abstract_text, regex(health_abstract_strong_pattern, ignore_case = TRUE))) {
    detected <- c(detected, "Health services / care delivery")
  }

  if (str_detect(title_text, regex(risk_title_pattern, ignore_case = TRUE)) ||
      (!title_is_pure_method && !title_is_primary_health &&
       str_detect(abstract_text, regex(risk_abstract_strong_pattern, ignore_case = TRUE)))) {
    detected <- c(detected, "Disease risk / prognosis")
  }

  has_intervention_signal <- str_detect(combined_text, regex(intervention_pattern, ignore_case = TRUE))

  if (has_intervention_signal &&
      (str_detect(title_text, regex(treatment_title_pattern, ignore_case = TRUE)) ||
       str_detect(abstract_text, regex(treatment_abstract_strong_pattern, ignore_case = TRUE)))) {
    detected <- c(detected, "Treatment effectiveness")
  }

  # Purpose-specific overrides learned from false-positive cases.
  if (title_is_pure_method) {
    detected <- intersect(detected, "Methodological / validation study")
  }

  if (str_detect(title_text, regex("treatment gaps?", ignore_case = TRUE))) {
    detected <- "Health services / care delivery"
  }

  if (str_detect(title_text, regex("out[- ]of[- ]pocket|care settings?", ignore_case = TRUE)) &&
      !str_detect(title_text, regex("risk|mortality|survival|incidence|prevalence|prognos", ignore_case = TRUE))) {
    detected <- setdiff(unique(c("Health services / care delivery", detected)), "Disease risk / prognosis")
  }

  # Simulation-training studies are education/skills studies. The current
  # four-purpose taxonomy does not contain a dedicated education category, so
  # avoid forcing them into disease-risk/prognosis.
  if (str_detect(title_text, regex("simulation training|standardized .* catheterization simulation|medical education", ignore_case = TRUE))) {
    detected <- setdiff(detected, "Disease risk / prognosis")
    detected <- setdiff(detected, "Treatment effectiveness")
  }

  # AI prediction used for drug-repurposing is a methods signal; it should not
  # become a general disease-risk/prognosis label unless explicit clinical-risk
  # language is present.
  if (str_detect(title_text, regex("artificial intelligence-based prediction|ai-based prediction|repurposing .* to treat", ignore_case = TRUE)) &&
      !str_detect(title_text, regex("risk of|risk for|mortality|survival|incidence|prevalence|prognos", ignore_case = TRUE))) {
    detected <- setdiff(detected, "Disease risk / prognosis")
  }

  if (str_detect(title_text, regex("repurposing .* to treat", ignore_case = TRUE))) {
    detected <- unique(c(detected, "Treatment effectiveness"))
  }

  if (str_detect(title_text, regex("are aggregated electronic health record datasets good for research|good for research", ignore_case = TRUE))) {
    detected <- "Methodological / validation study"
  }

  # A national-database trend in staged versus single-stage operations describes
  # care pattern / utilization, not prognosis or comparative effectiveness.
  if (str_detect(title_text, regex("trends? of .*staged versus single-stage operations|staged versus single-stage operations", ignore_case = TRUE))) {
    detected <- "Health services / care delivery"
  }

  # Drug-exposure safety questions phrased only as 'treated with' should stay
  # under risk/prognosis unless the title states effectiveness, benefit,
  # improvement, comparison, or an explicit intervention effect.
 if (str_detect(title_text, regex("risk of .*treated with|treated with .*risk", ignore_case = TRUE)) &&
    !str_detect(title_text, regex("versus|\\bvs\\.?\\b|effective|effectiveness|improve|improvement|benefit|impact of|compared with|comparison", 
                                  ignore_case = TRUE))) {
    detected <- setdiff(detected, "Treatment effectiveness")
  }

  if (length(detected) == 0) {
    detected <- default_label
  }

  unique(detected)
}

extract_match_terms_refined <- function(title_text, abstract_text, keyword_text) {
  str_c(
    "domain/purpose rules refined from title-first and strong-abstract logic; ",
    "title=[", str_sub(title_text, 1, 160), "]"
  )
}

# ---- 8. Classification functions ----
# >> Generic matching engine. detect_labels returns every dictionary label whose
# >> regex is found in a text (defaulting to "Other" when none match), and
# >> extract_match_terms records which specific terms triggered each label, which
# >> is what makes the classification auditable rather than a black box.

detect_labels <- function(text, dictionary, default_label = "Other") {
  detected <- names(dictionary)[
    map_lgl(dictionary, ~ str_detect(text, regex(.x, ignore_case = TRUE)))
  ]

  if (length(detected) == 0) {
    return(default_label)
  } else {
    return(detected)
  }
}

extract_match_terms <- function(text, dictionary) {
  matched <- map2_chr(
    names(dictionary),
    dictionary,
    function(label, pattern) {
      terms <- str_extract_all(text, regex(pattern, ignore_case = TRUE))[[1]]
      terms <- unique(terms[!is.na(terms) & terms != ""])

      if (length(terms) == 0) {
        return(NA_character_)
      } else {
        return(str_c(label, " [", str_c(terms, collapse = ", "), "]"))
      }
    }
  )

  matched <- matched[!is.na(matched)]

  if (length(matched) == 0) {
    return("")
  } else {
    return(str_c(matched, collapse = "; "))
  }
}

# ---- 9. Classify each article ----
# >> Applies the refined detection functions to every article: clinical domains
# >> from title-first logic, study purposes from title plus strong abstract/keyword
# >> rules. Also stores the matched terms per article for the audit sample.

classified_initial <- dat %>%
  mutate(
    title_text = clean_text(title),
    abstract_text = clean_text(abstract),
    keyword_text = clean_text(author_keywords),

    domain_list_raw = map2(
      title_text,
      keyword_text,
      detect_domain_labels_refined,
      dictionary = domain_dict
    ),

    purpose_list = pmap(
      list(title_text, abstract_text, keyword_text),
      detect_purpose_labels_refined
    ),

    domain_match_terms_raw = map_chr(
      str_c(title_text, keyword_text, sep = " "),
      extract_match_terms,
      dictionary = domain_dict
    )
  )

# ---- 10. Collapse rare domains into Other ----
# >> Two label sets are kept in parallel. Article-level labels stay uncollapsed for
# >> row-by-row auditing; a second "matrix" set collapses non-protected domains
# >> below the rare-domain threshold into "Other" for the summary figure only, so
# >> the heatmap is not cluttered by sparsely populated rows.
# Rare-domain counts are based on distinct article counts before fractional
# domain-purpose expansion.

domain_raw_counts <- classified_initial %>%
  select(record_id, domain_list_raw) %>%
  unnest(domain_list_raw) %>%
  rename(domain_raw = domain_list_raw) %>%
  group_by(domain_raw) %>%
  summarise(
    article_n = n_distinct(record_id),
    .groups = "drop"
  ) %>%
  arrange(desc(article_n), domain_raw)

if (rare_domain_threshold > 0) {
  rare_domains <- domain_raw_counts %>%
    filter(
      domain_raw != "Other",
      !(domain_raw %in% protected_domains_from_rare_collapse),
      article_n < rare_domain_threshold
    ) %>%
    pull(domain_raw)
} else {
  rare_domains <- character(0)
}

domain_recode_table <- tibble(
  domain_raw = c(names(domain_dict), "Other"),
  domain_revised = case_when(
    domain_raw %in% rare_domains ~ "Other",
    TRUE ~ domain_raw
  ),
  recode_reason = case_when(
    domain_raw %in% protected_domains_from_rare_collapse ~ "Retained as protected domain despite low count",
    domain_raw %in% rare_domains ~ str_c(
      "Collapsed because article_n < ",
      rare_domain_threshold
    ),
    domain_raw == "Other" ~ "No dictionary match",
    TRUE ~ "Retained"
  )
) %>%
  left_join(domain_raw_counts, by = "domain_raw") %>%
  mutate(article_n = replace_na(article_n, 0)) %>%
  arrange(domain_revised, domain_raw)

classified <- classified_initial %>%
  mutate(
    domain_list_matrix = map(
      domain_list_raw,
      ~ unique(ifelse(.x %in% rare_domains, "Other", .x))
    ),
    n_domains_article = map_int(domain_list_raw, length),
    n_domains_matrix = map_int(domain_list_matrix, length),
    n_purposes = map_int(purpose_list, length),

    # Article-level labels are intentionally not collapsed. These are the
    # labels to use for row-by-row audit and defensibility checks.
    domain_labels = map_chr(domain_list_raw, ~ str_c(.x, collapse = "; ")),
    domain_labels_raw = domain_labels,

    # Matrix labels are collapsed only for the heatmap and summary matrix.
    domain_labels_matrix = map_chr(domain_list_matrix, ~ str_c(.x, collapse = "; ")),
    purpose_labels = map_chr(purpose_list, ~ str_c(.x, collapse = "; "))
  )

article_classifications <- classified %>%
  select(
    record_id,
    year,
    document_type,
    source_title,
    doi,
    wos_category,
    title,
    abstract,
    author_keywords,
    domain_labels,
    purpose_labels,
    domain_labels_raw,
    domain_labels_matrix,
    domain_match_terms_raw
  )

# ---- 11. Convert to long format with fractional counting ----
# >> Reshapes to one row per article-domain-purpose cell. An article tagged with
# >> multiple domains or purposes is split fractionally so its total contribution
# >> stays 1, preventing multi-label articles from inflating the counts.
# If one article has 2 domains and 2 purposes, each domain-purpose cell
# receives 1 / (2 x 2) = 0.25.

classified_long <- classified %>%
  select(record_id, year, domain_list_matrix, purpose_list, n_domains_matrix, n_purposes) %>%
  unnest(domain_list_matrix) %>%
  unnest(purpose_list) %>%
  rename(
    domain = domain_list_matrix,
    purpose = purpose_list
  ) %>%
  mutate(
    fractional_weight = 1 / (n_domains_matrix * n_purposes)
  )

# ---- 12. Determine analysis levels ----
# >> Fixes the row (domain) and column (purpose) ordering of the matrix and builds
# >> the full grid of all domain x purpose cells, so empty cells appear as explicit
# >> zeros rather than being dropped.

observed_domains <- classified_long %>%
  distinct(domain) %>%
  pull(domain)

analysis_domains <- c(
  names(domain_dict)[names(domain_dict) %in% observed_domains & !(names(domain_dict) %in% rare_domains)],
  if ("Other" %in% observed_domains) "Other"
)

purpose_order <- c(
  "Disease risk / prognosis",
  "Health services / care delivery",
  "Methodological / validation study",
  "Treatment effectiveness"
)

all_cells <- crossing(
  domain = analysis_domains,
  purpose = purpose_order
)

# ---- 13. Clinical domain x study purpose counts ----
# >> The core result: weighted and article counts for every domain x purpose cell,
# >> output both in long form and as wide matrices. Purpose == "Other" is excluded
# >> because the taxonomy is restricted to the four pre-specified purposes.
# Purpose == "Other" is excluded from the main matrix because the purpose
# categories are intentionally restricted to the four pre-specified labels.

domain_purpose_counts <- classified_long %>%
  filter(purpose != "Other") %>%
  group_by(domain, purpose) %>%
  summarise(
    weighted_n = sum(fractional_weight, na.rm = TRUE),
    article_n = n_distinct(record_id),
    .groups = "drop"
  ) %>%
  right_join(all_cells, by = c("domain", "purpose")) %>%
  mutate(
    weighted_n = replace_na(weighted_n, 0),
    article_n = replace_na(article_n, 0)
  ) %>%
  arrange(domain, desc(weighted_n))

domain_purpose_matrix_weighted <- domain_purpose_counts %>%
  select(domain, purpose, weighted_n) %>%
  pivot_wider(
    names_from = purpose,
    values_from = weighted_n,
    values_fill = 0
  )

domain_purpose_matrix_articles <- domain_purpose_counts %>%
  select(domain, purpose, article_n) %>%
  pivot_wider(
    names_from = purpose,
    values_from = article_n,
    values_fill = 0
  )

# ---- 14. Overall domain counts ----
# >> Marginal totals by clinical domain (weighted and distinct-article counts).

overall_domain_counts <- classified_long %>%
  group_by(domain) %>%
  summarise(
    weighted_n = sum(fractional_weight, na.rm = TRUE),
    article_n = n_distinct(record_id),
    .groups = "drop"
  ) %>%
  arrange(desc(weighted_n), domain)

# ---- 15. Overall study-purpose counts ----
# >> Marginal totals by study purpose (weighted and distinct-article counts).

overall_purpose_counts <- classified_long %>%
  group_by(purpose) %>%
  summarise(
    weighted_n = sum(fractional_weight, na.rm = TRUE),
    article_n = n_distinct(record_id),
    .groups = "drop"
  ) %>%
  arrange(desc(weighted_n), purpose)

# ---- 16. Annual domain trend ----
# >> Domain counts by publication year, for trend description.

annual_domain_counts <- classified_long %>%
  filter(!is.na(year)) %>%
  group_by(year, domain) %>%
  summarise(
    weighted_n = sum(fractional_weight, na.rm = TRUE),
    article_n = n_distinct(record_id),
    .groups = "drop"
  ) %>%
  arrange(year, domain)

# ---- 17. Annual domain-purpose trend ----
# >> Domain x purpose counts by publication year, feeding the growth component of
# >> the gap score in Section 18.

annual_domain_purpose_counts <- classified_long %>%
  filter(
    purpose != "Other",
    !is.na(year)
  ) %>%
  group_by(year, domain, purpose) %>%
  summarise(
    weighted_n = sum(fractional_weight, na.rm = TRUE),
    article_n = n_distinct(record_id),
    .groups = "drop"
  ) %>%
  arrange(year, domain, purpose)

# ---- 18. Candidate underrepresented-area scoring ----
# >> A transparent screening score, not proof of a research gap. Each domain x
# >> purpose cell is scored on low frequency, weak recent growth, EHR feasibility,
# >> and a priori priority; higher totals flag candidate areas for the discussion.
# >> Adjust the scoring weights here to match your own prioritisation.
# This is a screening score, not definitive evidence of a research gap.
# The "Other" domain is excluded from candidate-gap interpretation.

valid_years <- dat$year[!is.na(dat$year)]

if (length(valid_years) > 0) {
  max_year <- max(valid_years, na.rm = TRUE)
} else {
  max_year <- NA_integer_
}

gap_domains <- setdiff(analysis_domains, "Other")
gap_cells <- crossing(
  domain = gap_domains,
  purpose = purpose_order
)

cell_total <- domain_purpose_counts %>%
  filter(domain != "Other") %>%
  transmute(
    domain,
    purpose,
    total_weighted_n = weighted_n,
    total_article_n = article_n
  )

if (!is.na(max_year)) {

  recent_start <- max_year - 2
  previous_start <- max_year - 5
  previous_end <- max_year - 3

  cell_recent <- classified_long %>%
    filter(
      domain != "Other",
      purpose != "Other",
      !is.na(year)
    ) %>%
    mutate(
      period = case_when(
        year >= recent_start ~ "recent",
        year >= previous_start & year <= previous_end ~ "previous",
        TRUE ~ "older"
      )
    ) %>%
    filter(period %in% c("recent", "previous")) %>%
    group_by(domain, purpose, period) %>%
    summarise(
      weighted_n = sum(fractional_weight, na.rm = TRUE),
      article_n = n_distinct(record_id),
      .groups = "drop"
    ) %>%
    pivot_wider(
      names_from = period,
      values_from = c(weighted_n, article_n),
      values_fill = 0
    )

} else {

  cell_recent <- gap_cells %>%
    mutate(
      weighted_n_recent = 0,
      weighted_n_previous = 0,
      article_n_recent = 0,
      article_n_previous = 0
    )
}

gap_table <- gap_cells %>%
  left_join(cell_total, by = c("domain", "purpose")) %>%
  left_join(cell_recent, by = c("domain", "purpose")) %>%
  mutate(
    total_weighted_n = replace_na(total_weighted_n, 0),
    total_article_n = replace_na(total_article_n, 0),
    weighted_n_recent = replace_na(weighted_n_recent, 0),
    weighted_n_previous = replace_na(weighted_n_previous, 0),
    article_n_recent = replace_na(article_n_recent, 0),
    article_n_previous = replace_na(article_n_previous, 0)
  )

nonzero_counts <- gap_table$total_weighted_n[gap_table$total_weighted_n > 0]

if (length(nonzero_counts) > 0) {
  q25 <- as.numeric(quantile(nonzero_counts, 0.25, na.rm = TRUE))
  q50 <- as.numeric(quantile(nonzero_counts, 0.50, na.rm = TRUE))
} else {
  q25 <- 0
  q50 <- 0
}

purpose_feasibility <- tibble(
  purpose = purpose_order,
  ehr_feasibility_score = c(
    2, # Disease risk / prognosis
    2, # Health services / care delivery
    2, # Methodological / validation study
    2  # Treatment effectiveness
  )
)

domain_priority <- tibble(
  domain = gap_domains,
  priority_score = case_when(
    domain %in% c(
      "Geriatrics / frailty",
      "Nursing / care delivery / health services",
      "Psychiatry / mental health"
    ) ~ 2,
    TRUE ~ 1
  )
)

gap_scoring <- gap_table %>%
  left_join(purpose_feasibility, by = "purpose") %>%
  left_join(domain_priority, by = "domain") %>%
  mutate(
    low_frequency_score = case_when(
      total_weighted_n == 0 ~ 2,
      total_weighted_n <= q25 ~ 2,
      total_weighted_n <= q50 ~ 1,
      TRUE ~ 0
    ),

    weak_growth_score = case_when(
      weighted_n_recent == 0 ~ 2,
      weighted_n_previous > 0 & weighted_n_recent <= weighted_n_previous ~ 1,
      TRUE ~ 0
    ),

    gap_score = low_frequency_score +
      weak_growth_score +
      ehr_feasibility_score +
      priority_score,

    suggested_interpretation = case_when(
      gap_score >= 7 ~ "Strong candidate underrepresented area",
      gap_score >= 5 ~ "Moderate candidate underrepresented area",
      TRUE ~ "Lower priority or already represented"
    )
  ) %>%
  arrange(desc(gap_score), total_weighted_n, domain, purpose)

candidate_underrepresented_areas <- gap_scoring %>%
  filter(gap_score >= 5) %>%
  arrange(desc(gap_score), total_weighted_n, domain, purpose)

# ---- 19. Manual checking sample ----
# >> Draws a reproducible 10% sample stratified by publication year (seed set in
# >> Section 2) for manual verification of the automated labels. This sample
# >> supports the validation/audit reported in the manuscript.
# Random 10% sample stratified by publication year.
# This replaces the previous 5% random sample plus targeted Other-domain sample.

set.seed(audit_random_seed)

manual_check_sampling_frame <- article_classifications %>%
  mutate(
    year_stratum = if_else(
      is.na(year),
      "Missing year",
      as.character(year)
    )
  )

manual_check_sample_by_year <- manual_check_sampling_frame %>%
  group_by(year_stratum) %>%
  summarise(
    stratum_n = n(),
    audit_sample_n = max(1L, ceiling(audit_sample_prop * stratum_n)),
    .groups = "drop"
  ) %>%
  arrange(year_stratum)

manual_check_sample <- manual_check_sampling_frame %>%
  group_by(year_stratum) %>%
  group_modify(~ {
    sample_n <- max(1L, ceiling(audit_sample_prop * nrow(.x)))
    slice_sample(.x, n = sample_n)
  }) %>%
  ungroup() %>%
  arrange(year, title) %>%
  select(-year_stratum) %>%
  select(-any_of("purpose_match_terms"))

# ---- 19b. Purpose-classification coverage ----
# >> Quantifies how many articles received no assignable study purpose and are
# >> therefore excluded from the matrix, broken down by domain. This number is
# >> reported as a disclosed limitation in the figure caption. The stopifnot check
# >> guards the invariant that "Other" never co-occurs with a real purpose label.
# An article is purpose-unclassifiable when detect_purpose_labels_refined
# returned only the default "Other" label. Section 13 drops these from the
# matrix, so their count belongs in the figure caption as a disclosed limitation.

# Defensive check on the singleton invariant. "Other" must never co-occur with a
# substantive purpose label; if it did, n_purposes (computed pre-filter in
# section 10) would inflate the fractional-weight denominator and the
# purpose != "Other" filter in section 13 would silently undercount retained cells.
stopifnot(
  all(map_lgl(
    classified$purpose_list,
    ~ !("Other" %in% .x) || identical(.x, "Other")
  ))
)

purpose_unclassified_lgl <- map_lgl(classified$purpose_list, ~ identical(.x, "Other"))
n_purpose_unclassified   <- sum(purpose_unclassified_lgl)
n_total_records          <- nrow(classified)
pct_purpose_unclassified <- 100 * n_purpose_unclassified / n_total_records

# By-domain breakdown answers whether the excluded articles cluster in specific
# clinical domains. A high pct_within_domain flags a domain where the four-purpose
# taxonomy has poor coverage, which could masquerade as a research gap in the
# heatmap. Uses domain_list_matrix so the denominator matches overall_domain_counts.
purpose_unclassified_by_domain <- classified %>%
  filter(purpose_unclassified_lgl) %>%
  select(record_id, domain_list_matrix) %>%
  unnest(domain_list_matrix) %>%
  rename(domain = domain_list_matrix) %>%
  distinct(record_id, domain) %>%
  count(domain, name = "n_purpose_unclassified") %>%
  left_join(
    overall_domain_counts %>% select(domain, domain_article_n = article_n),
    by = "domain"
  ) %>%
  mutate(pct_within_domain = 100 * n_purpose_unclassified / domain_article_n) %>%
  arrange(desc(pct_within_domain))

cat("\nPurpose-classification coverage:\n")
cat("  Unclassified-purpose articles: ", n_purpose_unclassified,
    " of ", n_total_records,
    " (", sprintf("%.1f", pct_purpose_unclassified), "%)\n", sep = "")

# ---- 20. Heatmap ----
# >> Renders the domain x purpose matrix as a heatmap (rows ranked by total
# >> weighted count) and saves it to heatmap_file at 300 dpi. The subtitle states
# >> the rare-domain rule and the count of purpose-unclassified articles.
# Rows are ranked by total weighted count.
# X-axis labels are simplified for figure readability.

if (nrow(domain_purpose_counts) > 0) {

  domain_order <- domain_purpose_counts %>%
    group_by(domain) %>%
    summarise(
      total_weighted_n = sum(weighted_n, na.rm = TRUE),
      .groups = "drop"
    ) %>%
    arrange(total_weighted_n, domain) %>%
    pull(domain)

  purpose_labels <- c(
    "Disease risk / prognosis" = "Risk/prognosis",
    "Health services / care delivery" = "Health services",
    "Methodological / validation study" = "Methods/validation",
    "Treatment effectiveness" = "Effectiveness"
  )

  heatmap_df <- domain_purpose_counts %>%
    mutate(
      domain = factor(domain, levels = domain_order),
      purpose = factor(purpose, levels = purpose_order)
    )

  # Palette similar to the separate heatmap script:
  # low = blue, middle = grey-green / pale yellow, high = orange-red.
  custom_palette <- c(
    "#4f79b5",
    "#9fbfd0",
    "#c7d1cb",
    "#d8ddd0",
    "#eadc96",
    "#f0ab67",
    "#de3f2d"
  )

  heatmap_plot <- ggplot(
    heatmap_df,
    aes(x = purpose, y = domain, fill = weighted_n)
  ) +
    geom_tile(color = "#b0b0b0", linewidth = 0.8) +
    scale_fill_gradientn(
      colours = custom_palette,
      name = "Weighted\ncount"
    ) +
    scale_x_discrete(labels = purpose_labels) +
    labs(
      title = "Clinical Domain x Study Purpose Matrix",
      subtitle = str_c(
        "Article-level domains are uncollapsed; matrix collapses non-protected rare domains with < ",
        rare_domain_threshold,
        " articles into Other\n",
        n_purpose_unclassified, " of ", n_total_records, " articles (",
        sprintf("%.1f", pct_purpose_unclassified),
        "%) had no assignable study purpose and are excluded from this matrix"
      ),
      x = "Study purpose",
      y = "Clinical domain"
    ) +
    theme_minimal(base_size = 18) +
    theme(
      plot.title = element_text(size = 24, face = "bold", hjust = 0.5),
      plot.subtitle = element_text(size = 14, hjust = 0.5),
      axis.title.x = element_text(size = 18, face = "bold", margin = margin(t = 15)),
      axis.title.y = element_text(size = 18, face = "bold", margin = margin(r = 15)),
      axis.text.x = element_text(size = 15, angle = 35, hjust = 1, vjust = 1),
      axis.text.y = element_text(size = 15),
      legend.title = element_text(size = 15, face = "bold"),
      legend.text = element_text(size = 14),
      panel.grid = element_blank()
    )

  ggsave(
    filename = heatmap_file,
    plot = heatmap_plot,
    width = 13,
    height = 10,
    dpi = 300
  )

} else {
  warning("No domain-purpose cells were available for heatmap generation.")
}

# ---- 21. Export dictionary and classification audit tables ----
# >> Assembles human-readable tables of the domain and purpose dictionaries and the
# >> classification settings, so a reader can reconstruct exactly how labels were
# >> assigned. These become sheets in the summary workbook.

domain_dictionary_export <- tibble(
  domain = names(domain_dict),
  regex_terms = unlist(domain_dict),
  text_fields_used = "Article Title first; Author Keywords fallback only if title has no domain signal; article labels uncollapsed"
)

purpose_dictionary_export <- tibble(
  purpose = names(purpose_dict),
  regex_terms = unlist(purpose_dict),
  text_fields_used = "Article Title first plus strong Abstract/Author Keywords rules"
)

classification_settings <- tibble(
  setting = c(
    "Article-level clinical domain labels",
    "Matrix clinical domain labels",
    "Study purpose text fields",
    "Keywords Plus used",
    "Rare-domain threshold",
    "Protected rare domains",
    "Default domain/purpose label",
    "Fractional counting rule"
  ),
  value = c(
    "Title-first Article Title; Author Keywords fallback only if title has no clinical-domain signal; not collapsed",
    "Collapsed only for matrix/heatmap after protecting selected clinically meaningful domains",
    "Title-first Article Title plus strong Abstract/Author Keywords rules; generic abstract terms are restricted",
    "No",
    str_c("Non-protected domains with article_n < ", rare_domain_threshold, " collapsed into Other in matrix only"),
    str_c(protected_domains_from_rare_collapse, collapse = "; "),
    "Other",
    "1 / (number of matrix domains x number of purposes)"
  )
)

# ---- 22. Export audit sample and summary workbook ----
# >> Writes the outputs: a standalone audit-sample workbook, and (optionally) a
# >> multi-sheet summary workbook containing every table produced above. The input
# >> WoS file is never overwritten.

# Export the year-stratified audit sample as a standalone .xlsx file.
# The original .xls file is not overwritten.
openxlsx::write.xlsx(
  list(
    "Audit sample" = manual_check_sample,
    "Sampling by year" = manual_check_sample_by_year
  ),
  file = audit_sample_output_file,
  overwrite = TRUE
)

# Optional: write a separate summary workbook for checking the full classification.
if (write_summary_workbook) {
  openxlsx::write.xlsx(
    list(
      "Classification settings" = classification_settings,
      "Article classifications" = article_classifications,
      "Manual check sample" = manual_check_sample,
      "Manual sample by year" = manual_check_sample_by_year,
      "Matrix weighted" = domain_purpose_matrix_weighted,
      "Matrix article counts" = domain_purpose_matrix_articles,
      "Long cell counts" = domain_purpose_counts,
      "Overall domain counts" = overall_domain_counts,
      "Overall purpose counts" = overall_purpose_counts,
      "Purpose coverage by domain" = purpose_unclassified_by_domain,
      "Annual domain counts" = annual_domain_counts,
      "Annual domain-purpose" = annual_domain_purpose_counts,
      "Gap scoring all cells" = gap_scoring,
      "Candidate areas" = candidate_underrepresented_areas,
      "Domain raw counts" = domain_raw_counts,
      "Domain recode table" = domain_recode_table,
      "Domain dictionary" = domain_dictionary_export,
      "Purpose dictionary" = purpose_dictionary_export
    ),
    file = summary_output_file,
    overwrite = TRUE
  )
}

# ---- 23. Console summary ----
# >> Prints a short run report (input path, output paths, record count, sample size,
# >> and the labelling rules used) for logging and quick sanity checking.

cat("\nAnalysis completed.\n")
cat("Input Excel file: ", input_file, "\n")
cat("Audit sample output: ", audit_sample_output_file, "\n")
if (write_summary_workbook) {
  cat("Summary workbook: ", summary_output_file, "\n")
}
cat("Heatmap output: ", heatmap_file, "\n")
cat("Number of records analyzed: ", nrow(dat), "\n")
cat("Audit sample: ", nrow(manual_check_sample), " records, sampled at ",
    sprintf("%.1f", 100 * audit_sample_prop), "% within each publication-year stratum\n", sep = "")
cat("Clinical domain text fields: Article Title first; Author Keywords fallback only if Article Title has no clinical-domain signal; article labels are not rare-collapsed\n")
cat("Study purpose text fields: Article Title first plus strong Abstract and Author Keywords rules\n")
cat("Rare-domain threshold: non-protected domains with article_n < ", rare_domain_threshold, " collapsed into Other for summary matrix only\n", sep = "")
